# Supplementary material for: Genetic Diversification and Population Admixture Signatures in Yunnan Native Cattle
Source: Animals (Basel). 2026 Apr 3;16(7):1105. doi: 10.3390/ani16071105 (PMC13072361; doi:10.3390/ani16071105)
Supplement: Supplementary file 1 [file animals-16-01105-s001.zip]

Archive with 5 entries (4 files):
- Dataset S1/
- Dataset S1/data S1.tfam
- Dataset S1/data S1.tped
- Figures S1-S10.pdf
- Tables S1-S9.xlsx
