# Supplementary material for: Genetic Diversification and Population Admixture Signatures in Yunnan Native Cattle
Source: Animals (Basel). 2026 Apr 3;16(7):1105. doi: 10.3390/ani16071105 (PMC13072361; doi:10.3390/ani16071105)
Supplement: Supplementary file 1 [file animals-16-01105-s001.zip › Dataset S1/data S1.tfam]

SWBC pe18 0 0 0 -9
HHC hh25 0 0 0 -9
SWBC pe19 0 0 0 -9
HHC hh26 0 0 0 -9
HHC hh27 0 0 0 -9
SWBC pe20 0 0 0 -9
HHC hh28 0 0 0 -9
SWBC pe13 0 0 0 -9
HHC hh29 0 0 0 -9
SWBC pe14 0 0 0 -9
HHC hh09 0 0 0 -9
SWBC pe15 0 0 0 -9
HHC hh10 0 0 0 -9
HHC hh20 0 0 0 -9
HHC hh11 0 0 0 -9
HHC hh21 0 0 0 -9
HHC hh12 0 0 0 -9
HHC hh22 0 0 0 -9
HHC hh13 0 0 0 -9
HHC hh23 0 0 0 -9
HHC hh24 0 0 0 -9
HHC hh14 0 0 0 -9
SWBC jc33 0 0 0 -9
ZDY zd20 0 0 0 -9
ZDY zd19 0 0 0 -9
DLG dl13 0 0 0 -9
DCC dc01 0 0 0 -9
ZTC zt07 0 0 0 -9
DLG dl05 0 0 0 -9
ZTC zt84 0 0 0 -9
WSC ws03 0 0 0 -9
DCC dc02 0 0 0 -9
ZTC zt01 0 0 0 -9
ZTC zt03 0 0 0 -9
WSC ws07 0 0 0 -9
ZTC zt50 0 0 0 -9
DCC dc03 0 0 0 -9
WSC ws05 0 0 0 -9
ZTC zt02 0 0 0 -9
ZTC zt04 0 0 0 -9
ZTC zt05 0 0 0 -9
ZTC zt06 0 0 0 -9
DCC dc04 0 0 0 -9
ZTC zt08 0 0 0 -9
DQC dq21 0 0 0 -9
SWBC jc16 0 0 0 -9
SWBC jc12 0 0 0 -9
DQC dq14 0 0 0 -9
DCC dc05 0 0 0 -9
SWBC jc10 0 0 0 -9
DCC dc06 0 0 0 -9
SWBC jc29 0 0 0 -9
DQC dq20 0 0 0 -9
SWBC pe28 0 0 0 -9
SWBC jc07 0 0 0 -9
SWBC pe29 0 0 0 -9
SWBC jc02 0 0 0 -9
SWBC pe30 0 0 0 -9
SWBC jc06 0 0 0 -9
DZC dz05 0 0 0 -9
SWBC pe31 0 0 0 -9
SWBC jc13 0 0 0 -9
SWBC pe32 0 0 0 -9
DZC dz06 0 0 0 -9
SWBC jc15 0 0 0 -9
DZC dz01 0 0 0 -9
SWBC jc05 0 0 0 -9
DZC dz07 0 0 0 -9
SWBC jc09 0 0 0 -9
DZC dz08 0 0 0 -9
SWBC jc03 0 0 0 -9
DZC dz02 0 0 0 -9
SWBC jc04 0 0 0 -9
DZC dz03 0 0 0 -9
SWBC jc25 0 0 0 -9
DZC dz09 0 0 0 -9
DZC dz10 0 0 0 -9
DZC dz04 0 0 0 -9
DZC dz11 0 0 0 -9
SWBC jc18 0 0 0 -9
SWBC jc26 0 0 0 -9
DZC dz12 0 0 0 -9
SWBC jc24 0 0 0 -9
ZTC zt29 0 0 0 -9
SWBC jc20 0 0 0 -9
ZTC zt40 0 0 0 -9
SWBC jc31 0 0 0 -9
ZTC zt30 0 0 0 -9
ZTC zt41 0 0 0 -9
SWBC jc22 0 0 0 -9
ZTC zt31 0 0 0 -9
SWBC jc17 0 0 0 -9
ZTC zt42 0 0 0 -9
ZTC zt32 0 0 0 -9
ZTC zt43 0 0 0 -9
SWBC jc30 0 0 0 -9
ZTC zt33 0 0 0 -9
SWBC jc08 0 0 0 -9
ZTC zt44 0 0 0 -9
SWBC jc27 0 0 0 -9
ZTC zt34 0 0 0 -9
SWBC jc21 0 0 0 -9
ZTC zt45 0 0 0 -9
ZTC zt35 0 0 0 -9
SWBC jc14 0 0 0 -9
ZTC zt46 0 0 0 -9
DHH dh12 0 0 0 -9
ZTC zt36 0 0 0 -9
DHH dh37 0 0 0 -9
ZTC zt47 0 0 0 -9
DHH dh13 0 0 0 -9
ZTC zt37 0 0 0 -9
DHH dh27 0 0 0 -9
ZTC zt38 0 0 0 -9
ZTC zt39 0 0 0 -9
DHH dh38 0 0 0 -9
WSC ws33 0 0 0 -9
DHH dh33 0 0 0 -9
WSC ws43 0 0 0 -9
DHH dh05 0 0 0 -9
WSC ws34 0 0 0 -9
DHH dh02 0 0 0 -9
WSC ws44 0 0 0 -9
DHH dh11 0 0 0 -9
WSC ws45 0 0 0 -9
DHH dh43 0 0 0 -9
WSC ws35 0 0 0 -9
DHH dh04 0 0 0 -9
WSC ws46 0 0 0 -9
DHH dh07 0 0 0 -9
WSC ws36 0 0 0 -9
DHH dh01 0 0 0 -9
WSC ws37 0 0 0 -9
DHH dh31 0 0 0 -9
DHH dh06 0 0 0 -9
WSC ws38 0 0 0 -9
DHH dh42 0 0 0 -9
WSC ws47 0 0 0 -9
WSC ws39 0 0 0 -9
DHH dh35 0 0 0 -9
WSC ws40 0 0 0 -9
DHH dh10 0 0 0 -9
WSC ws41 0 0 0 -9
DHH dh15 0 0 0 -9
WSC ws49 0 0 0 -9
DHH dh36 0 0 0 -9
WSC ws42 0 0 0 -9
WSC ws50 0 0 0 -9
DHH dh08 0 0 0 -9
DHH dh14 0 0 0 -9
ZTC zt14 0 0 0 -9
DHH dh20 0 0 0 -9
ZTC zt25 0 0 0 -9
ZTC zt15 0 0 0 -9
DHH dh41 0 0 0 -9
ZTC zt26 0 0 0 -9
DHH dh09 0 0 0 -9
ZTC zt16 0 0 0 -9
ZTC zt27 0 0 0 -9
ZTC zt17 0 0 0 -9
ZTC zt18 0 0 0 -9
ZTC zt28 0 0 0 -9
ZTC zt19 0 0 0 -9
ZTC zt20 0 0 0 -9
ZTC zt21 0 0 0 -9
WSC ws01 0 0 0 -9
ZTC zt22 0 0 0 -9
ZTC zt23 0 0 0 -9
ZTC zt24 0 0 0 -9
ZTC zt69 0 0 0 -9
ZTC zt70 0 0 0 -9
ZTC zt78 0 0 0 -9
ZTC zt71 0 0 0 -9
ZTC zt79 0 0 0 -9
ZTC zt72 0 0 0 -9
SWBC jc01 0 0 0 -9
ZTC zt80 0 0 0 -9
ZTC zt73 0 0 0 -9
ZTC zt81 0 0 0 -9
DHH dh32 0 0 0 -9
SWBC jc28 0 0 0 -9
ZTC zt82 0 0 0 -9
DHH dh19 0 0 0 -9
SWBC jc19 0 0 0 -9
ZTC zt83 0 0 0 -9
ZTC zt74 0 0 0 -9
ZTC zt09 0 0 0 -9
DHH dh39 0 0 0 -9
ZTC zt10 0 0 0 -9
DHH dh17 0 0 0 -9
ZTC zt75 0 0 0 -9
SWBC jc23 0 0 0 -9
ZTC zt11 0 0 0 -9
DHH dh03 0 0 0 -9
ZTC zt76 0 0 0 -9
ZTC zt12 0 0 0 -9
ZTC zt77 0 0 0 -9
SWBC jc11 0 0 0 -9
ZTC zt13 0 0 0 -9
DHH dh21 0 0 0 -9
HHC hh15 0 0 0 -9
HHC hh05 0 0 0 -9
DHH dh16 0 0 0 -9
HHC hh16 0 0 0 -9
HHC hh06 0 0 0 -9
DHH dh28 0 0 0 -9
HHC hh17 0 0 0 -9
DHH dh25 0 0 0 -9
HHC hh07 0 0 0 -9
DHH dh18 0 0 0 -9
HHC hh18 0 0 0 -9
HHC hh08 0 0 0 -9
WSC ws08 0 0 0 -9
SWBC bn01 0 0 0 -9
HHC hh19 0 0 0 -9
WSC ws02 0 0 0 -9
HHC hh01 0 0 0 -9
WSC ws09 0 0 0 -9
WSC ws10 0 0 0 -9
HHC hh02 0 0 0 -9
HHC hh03 0 0 0 -9
SWBC bn02 0 0 0 -9
HHC hh04 0 0 0 -9
WSC ws06 0 0 0 -9
SWBC bn03 0 0 0 -9
DZC dz52 0 0 0 -9
WSC ws04 0 0 0 -9
DLG dl01 0 0 0 -9
DLG dl12 0 0 0 -9
DLG dl09 0 0 0 -9
DLG dl07 0 0 0 -9
DLG dl08 0 0 0 -9
DLG dl02 0 0 0 -9
DLG dl11 0 0 0 -9
DLG dl03 0 0 0 -9
DLG dl06 0 0 0 -9
DLG dl04 0 0 0 -9
DLG dl10 0 0 0 -9
WSC ws11 0 0 0 -9
SWBC lc13 0 0 0 -9
SWBC lc14 0 0 0 -9
SWBC bs03 0 0 0 -9
SWBC lc15 0 0 0 -9
SWBC bs04 0 0 0 -9
SWBC lc16 0 0 0 -9
SWBC bs05 0 0 0 -9
SWBC lc10 0 0 0 -9
SWBC bs06 0 0 0 -9
SWBC lc11 0 0 0 -9
ZDY zd17 0 0 0 -9
SWBC bs07 0 0 0 -9
SWBC lc12 0 0 0 -9
ZDY zd15 0 0 0 -9
SWBC bs08 0 0 0 -9
SWBC bs09 0 0 0 -9
SWBC bs01 0 0 0 -9
ZDY zd18 0 0 0 -9
SWBC bs02 0 0 0 -9
SWBC bs10 0 0 0 -9
SWBC pe06 0 0 0 -9
SWBC bs11 0 0 0 -9
SWBC pe07 0 0 0 -9
SWBC bs12 0 0 0 -9
SWBC pe08 0 0 0 -9
SWBC bs13 0 0 0 -9
SWBC pe09 0 0 0 -9
SWBC bs14 0 0 0 -9
SWBC pe10 0 0 0 -9
SWBC bs15 0 0 0 -9
SWBC pe11 0 0 0 -9
SWBC pe01 0 0 0 -9
SWBC pe12 0 0 0 -9
SWBC pe02 0 0 0 -9
SWBC pe03 0 0 0 -9
SWBC pe04 0 0 0 -9
SWBC pe26 0 0 0 -9
SWBC pe05 0 0 0 -9
SWBC pe27 0 0 0 -9
WSC ws12 0 0 0 -9
WSC ws22 0 0 0 -9
WSC ws13 0 0 0 -9
WSC ws23 0 0 0 -9
WSC ws14 0 0 0 -9
WSC ws24 0 0 0 -9
WSC ws15 0 0 0 -9
WSC ws25 0 0 0 -9
WSC ws16 0 0 0 -9
WSC ws27 0 0 0 -9
WSC ws17 0 0 0 -9
WSC ws28 0 0 0 -9
WSC ws18 0 0 0 -9
WSC ws29 0 0 0 -9
WSC ws19 0 0 0 -9
WSC ws30 0 0 0 -9
WSC ws20 0 0 0 -9
WSC ws31 0 0 0 -9
WSC ws21 0 0 0 -9
WSC ws32 0 0 0 -9
SWBC bn04 0 0 0 -9
SWBC jc34 0 0 0 -9
SWBC bn05 0 0 0 -9
SWBC jc35 0 0 0 -9
SWBC bn06 0 0 0 -9
SWBC jc36 0 0 0 -9
SWBC bn07 0 0 0 -9
SWBC jc37 0 0 0 -9
SWBC bn08 0 0 0 -9
SWBC jc38 0 0 0 -9
SWBC jc39 0 0 0 -9
SWBC bn09 0 0 0 -9
SWBC jc40 0 0 0 -9
SWBC jc41 0 0 0 -9
SWBC bn10 0 0 0 -9
SWBC jc42 0 0 0 -9
SWBC bn11 0 0 0 -9
SWBC bn12 0 0 0 -9
SWBC jc32 0 0 0 -9
SWBC bn13 0 0 0 -9
DCC dc07 0 0 0 -9
DCC dc08 0 0 0 -9
DCC dc09 0 0 0 -9
DQC dq01 0 0 0 -9
DCC dc10 0 0 0 -9
DQC dq07 0 0 0 -9
DQC dq06 0 0 0 -9
DQC dq09 0 0 0 -9
DCC dc15 0 0 0 -9
DCC dc11 0 0 0 -9
DQC dq02 0 0 0 -9
DCC dc12 0 0 0 -9
DCC dc16 0 0 0 -9
DQC dq04 0 0 0 -9
DCC dc13 0 0 0 -9
DQC dq12 0 0 0 -9
DCC dc17 0 0 0 -9
DCC dc14 0 0 0 -9
DCC dc18 0 0 0 -9
DZC dz33 0 0 0 -9
DZC dz34 0 0 0 -9
DZC dz43 0 0 0 -9
ZDY zd14 0 0 0 -9
DZC dz35 0 0 0 -9
ZDY zd09 0 0 0 -9
DZC dz44 0 0 0 -9
ZDY zd06 0 0 0 -9
ZDY zd08 0 0 0 -9
ZDY zd01 0 0 0 -9
DZC dz45 0 0 0 -9
DZC dz36 0 0 0 -9
DZC dz46 0 0 0 -9
ZDY zd12 0 0 0 -9
DZC dz37 0 0 0 -9
DZC dz47 0 0 0 -9
DZC dz38 0 0 0 -9
DZC dz48 0 0 0 -9
DZC dz39 0 0 0 -9
DZC dz49 0 0 0 -9
ZDY zd10 0 0 0 -9
DZC dz40 0 0 0 -9
DZC dz41 0 0 0 -9
DZC dz50 0 0 0 -9
ZDY zd11 0 0 0 -9
DZC dz42 0 0 0 -9
DZC dz51 0 0 0 -9
ZTC zt57 0 0 0 -9
ZTC zt58 0 0 0 -9
ZTC zt59 0 0 0 -9
ZTC zt60 0 0 0 -9
ZTC zt48 0 0 0 -9
ZTC zt61 0 0 0 -9
ZTC zt49 0 0 0 -9
ZTC zt62 0 0 0 -9
ZTC zt51 0 0 0 -9
ZTC zt63 0 0 0 -9
ZTC zt52 0 0 0 -9
ZTC zt64 0 0 0 -9
ZTC zt53 0 0 0 -9
ZTC zt65 0 0 0 -9
DQC dq19 0 0 0 -9
ZTC zt54 0 0 0 -9
ZTC zt66 0 0 0 -9
DQC dq22 0 0 0 -9
ZTC zt55 0 0 0 -9
ZTC zt67 0 0 0 -9
DQC dq23 0 0 0 -9
ZTC zt56 0 0 0 -9
ZTC zt68 0 0 0 -9
DCC dc19 0 0 0 -9
SWBC lc01 0 0 0 -9
DQC dq10 0 0 0 -9
DQC dq11 0 0 0 -9
SWBC lc02 0 0 0 -9
DQC dq16 0 0 0 -9
DCC dc20 0 0 0 -9
DQC dq17 0 0 0 -9
DQC dq13 0 0 0 -9
DCC dc21 0 0 0 -9
DQC dq18 0 0 0 -9
SWBC lc03 0 0 0 -9
SWBC lc04 0 0 0 -9
DQC dq03 0 0 0 -9
DCC dc22 0 0 0 -9
DQC dq15 0 0 0 -9
SWBC lc05 0 0 0 -9
DQC dq05 0 0 0 -9
DCC dc23 0 0 0 -9
SWBC lc06 0 0 0 -9
DCC dc24 0 0 0 -9
SWBC lc07 0 0 0 -9
DCC dc25 0 0 0 -9
SWBC lc08 0 0 0 -9
DCC dc26 0 0 0 -9
SWBC lc09 0 0 0 -9
DZC dz13 0 0 0 -9
DZC dz14 0 0 0 -9
DZC dz23 0 0 0 -9
DZC dz15 0 0 0 -9
DZC dz24 0 0 0 -9
ZDY zd05 0 0 0 -9
DZC dz25 0 0 0 -9
DZC dz16 0 0 0 -9
DZC dz26 0 0 0 -9
DZC dz17 0 0 0 -9
DZC dz27 0 0 0 -9
DZC dz18 0 0 0 -9
DZC dz28 0 0 0 -9
DZC dz19 0 0 0 -9
DZC dz29 0 0 0 -9
DZC dz20 0 0 0 -9
DZC dz30 0 0 0 -9
DZC dz21 0 0 0 -9
DZC dz31 0 0 0 -9
DZC dz22 0 0 0 -9
DZC dz32 0 0 0 -9
WSC ws51 0 0 0 -9
ZDY zd03 0 0 0 -9
ZDY zd16 0 0 0 -9
WSC ws52 0 0 0 -9
SWBC pe21 0 0 0 -9
WSC ws54 0 0 0 -9
ZDY zd07 0 0 0 -9
SWBC pe22 0 0 0 -9
ZDY zd02 0 0 0 -9
WSC ws55 0 0 0 -9
SWBC pe23 0 0 0 -9
ZDY zd13 0 0 0 -9
SWBC pe24 0 0 0 -9
WSC ws57 0 0 0 -9
SWBC pe25 0 0 0 -9
ZDY zd04 0 0 0 -9
WSC ws58 0 0 0 -9
WSC ws59 0 0 0 -9
WSC ws60 0 0 0 -9
SWBC pe16 0 0 0 -9
WSC ws61 0 0 0 -9
SWBC pe17 0 0 0 -9
WSC ws62 0 0 0 -9
