# Supplementary material for: Genetic Diversification and Population Admixture Signatures in Yunnan Native Cattle
Source: Animals (Basel). 2026 Apr 3;16(7):1105. doi: 10.3390/ani16071105 (PMC13072361; doi:10.3390/ani16071105)
Supplement: Supplementary file 1 [file animals-16-01105-s001.zip › Tables S1-S9.xlsx]

## Sheet: Table S1
Table S1. Collection information on 457 samples from 10 bovine populations in Yunnan province
Population	Abbreviation	Number of samples	Location	Altitude(m)	Temperature(℃)	Latitude	longitude
Diqing cattle	DQC	22	Diqing prefecture: Shangri-La county	3300(1503, 5545)	6(-20, 25)	26°52' - 28°52' N	99°20' - 100°19' E
Dengchuan cattle	DCC	26	Dali prefecture: Eryuan county	2060(1550, 3958)	14(-4, 29)	25°41' - 26°16' N	99°32' -100°20' E
Zhaotong cattle	ZTC	84	Zhaotong prefecture: Yongshan county. Daguan county, Zhaoyang county, Qiaojia county	1680(267, 4040)	12(-10, 33)	26°34' - 28°40' N	102°52' - 105°19' E
Dianzhong cattle	DZC	52	Chuxiong prefecture: Shuangbai county	1950(556, 2946)	15(-4, 33)	24°13' - 24°55' N	101°03' - 102°02 E
Honghe cattle	HHC	29	Honghe prefecture: Yuanyang county, Honghe county, Gejiu county	1300(76, 3074)	16-20(-2, 40)	22°26' - 24°45' N	101°47' - 104°16' E
Wenshan cattle	WSC	58	Wenshan prefecture: Guangnan county	1250(420, 2035)	16(-4, 35)	23°29' - 24°48' N	104°31' -105°39' E
Dehong humped cattle	DHH	35	Dehong prefecture: Mangshi county	1000(528, 2889)	19(1, 36)	24°05' - 24°50 N	98°05' - 98°80' E
Cattle in the southwest border of Yunnan	SWBC	16	Lincang prefecture: Zhenkang county, Yongde county, Gengma county, Cangyuan county	1520(450, 3504)	17(-1, 34)	23°05' - 25°02' N	98°40' -100°34' E
		74	Puer prefecture: Jiangcheng County, Mojiang county, Jinggu county, Ninger county, Simao county, Lancang county, Ximeng county	1300(317, 3307)	18(-2, 36)	22°02' - 24°50' N	99°09' - 102°19' E
		13	Xishuangbanna prefecture: Mengla county, Jinghong county	800(480, 2429)	21(2, 38)	21°09' - 22°36' N	90°56' - 101°50' E
		15	Baoshan prefecture: Longling county	1500(537, 3001)	15(-2, 30)	24°07' - 24°51 N	98°25' - 99°11' E
Dulong gayal	DLG	13	Nujiang prefecture: Gongshan county	1800(1170, 5128)	15(-2, 34)	27°29' - 28°23' N	98°08' - 98°39' E
Zhongdian yak	ZDY	20	Diqing prefecture: Shangri-La county	3300(1503, 5545)	6(-20, 25)	26°52' - 28°52' N	99°20' - 100°19' E

## Sheet: Table S2
Table S2. Mixed ancestry of taurine, zebu and two other bovine species.（K=6, %）
Population	Sample size	DQ-like	ZT-like	WS-like	DH-like	DL-like	ZD-like
DQC	22	86.75	5.9	2.18	0.8	0.4	3.97
DCC	26	27.16	14.72	38.58	19.14	0.24	0.16
ZTC	84	22.81	24.8	48.15	3.33	0.49	0.43
DZC	52	14.81	5.98	53.66	24.66	0.46	0.42
HHC	29	10.05	2.79	56.63	28.78	0.89	0.85
WSC	58	1.91	0.86	88.4	3.62	3.5	1.71
DHH	35	1.94	2.38	2.31	93.03	0.17	0.18
SWBC	118	5.77	2.1	24.33	66.27	0.95	0.58
DLG	13	0.37	0	0.82	0.88	97.92	0.01
ZDY	20	0	0	0	0	0	99.99

## Sheet: Table S3
Table S3. Positive selected window bins in DQC and ZTC
Breed	Chr	Start position	End position	XPEHH	Fst
DQC	2	38500001	38550000	2.0663	0.673142
DQC	3	9050001	9100000	3.0591	0.453908
DQC	6	14375001	14425000	2.0173	0.460111
DQC	7	84450001	84500000	2.2325	0.466427
DQC	8	18600001	18650000	2.3945	0.456575
DQC	8	96300001	96350000	2.5578	0.483131
DQC	8	96325001	96375000	2.5578	0.483131
DQC	9	3450001	3500000	2.6805	0.540454
DQC	9	3475001	3525000	2.6457	0.47275
DQC	10	10525001	10575000	2.0532	0.647995
DQC	10	65525001	65575000	2.4074	0.444194
DQC	12	2125001	2175000	2.4709	0.618826
DQC	12	2150001	2200000	2.4709	0.618826
DQC	14	21175001	21225000	2.3153	0.449347
DQC	15	2550001	2600000	2.5922	0.757606
DQC	15	2575001	2625000	2.5922	0.757606
DQC	15	2800001	2850000	2.1427	0.572925
DQC	15	2825001	2875000	2.1427	0.572925
DQC	16	27725001	27775000	2.111	0.60626
DQC	16	27750001	27800000	2.111	0.60626
DQC	16	38475001	38525000	2.6148	0.463986
DQC	16	38500001	38550000	2.6461	0.506817
DQC	17	28900001	28950000	2.5921	0.46262
DQC	18	20400001	20450000	2.1457	0.491897
DQC	18	20425001	20475000	2.0658	0.443347
DQC	19	14125001	14175000	3.7188	0.486175
DQC	21	17375001	17425000	2.2453	0.49462
DQC	21	63950001	64000000	2.8117	0.452265
DQC	22	32875001	32925000	2.1438	0.446678
DQC	23	14075001	14125000	2.1026	0.449435
DQC	23	14100001	14150000	2.1026	0.449435
DQC	24	8150001	8200000	2.1754	0.493314
DQC	24	32900001	32950000	2.5704	0.473689
DQC	26	18225001	18275000	2.1709	0.570635
DQC	27	35275001	35325000	2.4581	0.544456
DQC	27	35300001	35350000	2.4581	0.544456
DQC	29	11325001	11375000	3.1365	0.508271
DQC	29	46900001	46950000	2.5772	0.607146
ZTC	1	18550001	18600000	2.8009	0.205591
ZTC	1	18575001	18625000	2.8009	0.205591
ZTC	1	37100001	37150000	2.4184	0.258865
ZTC	1	37225001	37275000	2.0135	0.296621
ZTC	1	77300001	77350000	2.5703	0.196902
ZTC	1	114875001	114925000	2.9354	0.239571
ZTC	2	15725001	15775000	2.8026	0.462411
ZTC	2	15750001	15800000	2.6693	0.225431
ZTC	2	46475001	46525000	2.0987	0.230818
ZTC	2	62325001	62375000	2.5199	0.224311
ZTC	2	62350001	62400000	2.5199	0.224311
ZTC	3	32625001	32675000	2.5118	0.268228
ZTC	5	20150001	20200000	2.8401	0.211698
ZTC	5	45050001	45100000	2.2572	0.194625
ZTC	7	35400001	35450000	2.9405	0.228846
ZTC	8	5000001	5050000	2.1237	0.213546
ZTC	8	5200001	5250000	2.2403	0.373095
ZTC	8	5225001	5275000	2.2403	0.373095
ZTC	8	9375001	9425000	2.6515	0.236075
ZTC	8	10250001	10300000	2.1949	0.276711
ZTC	8	60500001	60550000	2.7528	0.441899
ZTC	9	22075001	22125000	2.278	0.205151
ZTC	9	22100001	22150000	2.278	0.205151
ZTC	10	59400001	59450000	3.0472	0.211861
ZTC	13	27300001	27350000	3.0511	0.237449
ZTC	14	70900001	70950000	2.3892	0.217831
ZTC	14	70925001	70975000	2.3892	0.217831
ZTC	14	81550001	81600000	2.6368	0.214659
ZTC	14	81650001	81700000	2.8183	0.226001
ZTC	16	27675001	27725000	2.198	0.201743
ZTC	16	27700001	27750000	2.0652	0.282715
ZTC	17	61300001	61350000	2.4461	0.196969
ZTC	18	60825001	60875000	2.7988	0.441899
ZTC	18	60850001	60900000	2.7988	0.441899
ZTC	19	14075001	14125000	2.6062	0.187029
ZTC	19	14100001	14150000	2.6062	0.187029
ZTC	20	60050001	60100000	2.6064	0.188978
ZTC	21	3675001	3725000	2.3543	0.20092
ZTC	21	35100001	35150000	2.3189	0.315753
ZTC	23	46125001	46175000	2.0887	0.269816
ZTC	23	46150001	46200000	2.0887	0.269816
ZTC	26	6825001	6875000	2.5035	0.22474
ZTC	26	6850001	6900000	2.5035	0.22474
ZTC	26	50600001	50650000	2.0051	0.195086
ZTC	27	31675001	31725000	2.0119	0.240404
ZTC	28	4550001	4600000	2.1857	0.18687
ZTC	28	23275001	23325000	2.6576	0.200258
ZTC	29	11325001	11375000	2.1148	0.239835

## Sheet: Table S4
Table S4. Positive selected window bins in DHH
Chr	Start position	End position	XPEHH to DQC	XPEHH to ZTC	Fst to DQC	Fst to ZTC
1	43675001	43725000	-2.1282	-2.2366	0.651297	0.374759
1	43700001	43750000	-2.1514	-2.1518	0.521267	0.296035
1	82325001	82375000	-2.8811	-2.3924	0.554232	0.216818
1	82350001	82400000	-2.9285	-2.3579	0.540756	0.209803
1	83375001	83425000	-2.8786	-2.0916	0.555505	0.276343
2	45200001	45250000	-2.9453	-3.4367	0.591415	0.343836
2	45225001	45275000	-3.0308	-3.4228	0.537956	0.289053
2	45250001	45300000	-3.1162	-3.4089	0.484496	0.234269
2	45375001	45425000	-2.4439	-3.2038	0.550452	0.203678
2	45400001	45450000	-2.4439	-3.2038	0.550452	0.203678
2	45475001	45525000	-2.3882	-3.4005	0.641366	0.434043
2	45550001	45600000	-2.6223	-3.3011	0.574093	0.337792
2	109625001	109675000	-2.0737	-2.1457	0.467383	0.212183
3	37200001	37250000	-2.3428	-2.3587	0.496065	0.217081
3	102000001	102050000	-2.3243	-2.2789	0.454196	0.230201
3	102750001	102800000	-2.3734	-2.6456	0.485957	0.288258
3	102850001	102900000	-2.3803	-2.4051	0.536676	0.211269
3	102875001	102925000	-2.5818	-2.5461	0.498471	0.234153
4	11850001	11900000	-2.4245	-2.2756	0.560392	0.22764
5	25950001	26000000	-2.2699	-2.6278	0.529487	0.217815
5	25975001	26025000	-2.2699	-2.6278	0.529487	0.217815
5	26300001	26350000	-3.1153	-2.8412	0.496819	0.226955
5	26900001	26950000	-2.0147	-2.6506	0.472753	0.285877
5	26925001	26975000	-2.0147	-2.6506	0.472753	0.285877
5	27050001	27100000	-2.2328	-2.5218	0.558456	0.228675
5	27075001	27125000	-2.2328	-2.5218	0.558456	0.228675
5	95575001	95625000	-2.3133	-2.3264	0.463198	0.212474
5	95650001	95700000	-2.2123	-2.4344	0.469838	0.301235
5	96225001	96275000	-2.2819	-2.0103	0.553621	0.239293
5	119875001	119925000	-2.0112	-2.1495	0.638521	0.235489
6	101450001	101500000	-2.0555	-2.9334	0.523508	0.267608
6	109175001	109225000	-2.6203	-2.3706	0.489558	0.243134
6	109200001	109250000	-2.6017	-2.3805	0.464419	0.257701
7	20975001	21025000	-2.0044	-2.2265	0.587046	0.195943
7	21100001	21150000	-2.1437	-2.5356	0.667209	0.318111
7	21125001	21175000	-2.1437	-2.5356	0.667209	0.318111
7	55575001	55625000	-2.2437	-2.2011	0.445838	0.250305
7	55600001	55650000	-2.2437	-2.2011	0.445838	0.250305
7	55625001	55675000	-2.538	-2.1865	0.477101	0.197845
7	55650001	55700000	-2.538	-2.1865	0.477101	0.197845
8	30075001	30125000	-2.2498	-3.0863	0.627551	0.290238
8	91300001	91350000	-2.3563	-2.1011	0.524542	0.222534
8	91325001	91375000	-2.4575	-2.1939	0.456094	0.232748
9	82100001	82150000	-2.9356	-2.8634	0.540754	0.199687
9	94300001	94350000	-2.5637	-2.2516	0.472753	0.20113
9	94325001	94375000	-2.5637	-2.2516	0.472753	0.20113
9	104375001	104425000	-2.3935	-2.8434	0.522153	0.206856
9	104400001	104450000	-2.3935	-2.8434	0.522153	0.206856
12	25675001	25725000	-2.2685	-2.0109	0.569164	0.23033
12	35375001	35425000	-2.2122	-2.1597	0.478488	0.186621
12	35775001	35825000	-2.0196	-2.4873	0.641344	0.318634
12	35875001	35925000	-2.1608	-2.1806	0.503453	0.191833
12	35950001	36000000	-2.2306	-2.1663	0.667698	0.274186
12	36325001	36375000	-2.0358	-2.2359	0.477956	0.248149
12	52650001	52700000	-2.5662	-2.2746	0.574093	0.268377
12	52675001	52725000	-2.3752	-2.1566	0.466894	0.247632
13	4125001	4175000	-2.2406	-2.5554	0.598666	0.296755
13	4150001	4200000	-2.2406	-2.5554	0.598666	0.296755
13	7075001	7125000	-2.1146	-3.0248	0.490697	0.235333
15	29125001	29175000	-2.1714	-2.2204	0.605062	0.205789
15	29150001	29200000	-2.1714	-2.2204	0.605062	0.205789
15	55275001	55325000	-2.2605	-2.1903	0.621877	0.200984
16	25075001	25125000	-2.6278	-3.1556	0.480027	0.197575
16	25100001	25150000	-2.5512	-3.3192	0.615629	0.288047
16	25175001	25225000	-2.5951	-3.278	0.614491	0.293614
16	25200001	25250000	-2.5951	-3.278	0.614491	0.293614
18	13850001	13900000	-2.0882	-2.0786	0.568239	0.273492
19	46325001	46375000	-2.6169	-2.3483	0.472287	0.186904
19	63150001	63200000	-2.6159	-2.8755	0.466304	0.257766
20	8275001	8325000	-2.0646	-2.0994	0.57258	0.227043
20	15025001	15075000	-2.4246	-2.6878	0.472753	0.241006
20	15050001	15100000	-2.4079	-2.6781	0.472753	0.262935
20	15075001	15125000	-2.3912	-2.6684	0.472753	0.284864
21	67150001	67200000	-3.2206	-2.1465	0.465728	0.199242
21	67225001	67275000	-3.0828	-2.5863	0.457478	0.233898
21	67250001	67300000	-2.6325	-2.673	0.758578	0.273542
21	67275001	67325000	-2.5158	-2.5428	0.620186	0.238545
21	67475001	67525000	-2.2039	-2.2311	0.783351	0.201195
22	44350001	44400000	-2.0474	-2.051	0.611222	0.287564
22	44375001	44425000	-2.0474	-2.051	0.611222	0.287564
22	44425001	44475000	-2.0465	-2.0537	0.611222	0.32165
22	44450001	44500000	-2.0465	-2.0537	0.611222	0.32165
22	50975001	51025000	-2.1155	-2.546	0.522153	0.242527
22	51000001	51050000	-2.1155	-2.546	0.522153	0.242527
22	51050001	51100000	-2.0154	-2.4473	0.54499	0.276719
24	37150001	37200000	-2.2317	-2.9852	0.45075	0.231432
24	37325001	37375000	-2.3027	-2.529	0.631052	0.248751
24	37350001	37400000	-2.3027	-2.529	0.631052	0.248751
24	38025001	38075000	-2.5029	-2.8315	0.508281	0.238695
24	38125001	38175000	-2.6119	-2.567	0.47567	0.266327
24	38350001	38400000	-2.2098	-2.2061	0.517749	0.220811
24	38375001	38425000	-2.2098	-2.2061	0.517749	0.220811

## Sheet: Table S5
Table S5. Candidate genes and related fuanction
Population	Gene	Gene name	Functions	References
DHH	ABCA1	ATP Binding Cassette Subfamily A Member 1	milk production, early embryo development	Genome-wide copy number variation regions in indigenous (Bos indicus) cattle breeds of Tamil Nadu, India Analysis of single nucleotide polymorphisms related to heifer fertility in Hanwoo (Korean cattle)
DHH	ACVR1C	Activin A Receptor Type 1C
DHH	AGBL1	ATP/GTP Binding Protein Like 1	adipogenic differentiation	Identification of Expression Quantitative Trait Loci (eQTL) for Adipose-Specific Regulatory Mechanisms in Hanwoo (Korean Cattle) Exploration of non-coding RNAs related to intramuscular fat deposition Xinjiang Brown cattle and Angus × Wagyu cattle
DHH	AMIGO3	Adhesion Molecule With Ig Like Domain 3
DHH	APEH	Acylaminoacyl-Peptide Hydrolase		.
DHH	APPL1	Adaptor Protein, Phosphotyrosine Interacting With PH Domain And Leucine Zipper 1
DHH	ARRB1	Arrestin Beta 1		.
DHH	ASB14	Ankyrin Repeat And SOCS Box Containing 14
DHH	ATG10	Autophagy Related 10
DHH	C1H3orf26	cms1 ribosomal small subunit homolog
DHH	CABYR	Calcium Binding Tyrosine Phosphorylation Regulated
DHH	CAPN2	Calpain 2	meat tenderness	Genes and proteins associated with ribeye area and meat tenderness in a commercial Nellore cattle population Association of CAST2, HSP90AA1, DNAJA1 and HSPB1 genes with meat tenderness in Nellore cattle
DHH	CBX5	Chromobox 5
DHH	CCDC46	Coiled-Coil Domain Containing 46 (now Cep110)
DHH	CCND2	Cyclin D2	body weight	Genome-wide association study for body weight in cattle populations from Siberia
DHH	CD200R1L
DHH	CD48	CD48 Molecule	innate immunity	Assessing genomic diversity and selective pressures in Bashan cattle by whole-genome sequencing data Exploring the genetic factors behind the discrepancy in resistance to bovine tuberculosis between African zebu cattle and European taurine cattle
DHH	CD53	CD53 Molecule	stress response	Selection Signal Analysis Reveals Hainan Yellow Cattle Are Being Selectively Bred for Heat Tolerance
DHH	CDHR4	Cadherin Related Family Member 4
DHH	CHRD	Chordin
DHH	CMA1	Chymase 1
DHH	COL8A1	Collagen Type VIII Alpha 1 Chain
DHH	CPD	Carboxypeptidase D
DHH	CSN1S1	Casein Alpha S1	milk production traits, milk protein	Associations Between Polymorphisms of the CSN1S1, CSN1S2, CSN2 and CSN3 Genes and Milk Composition Traits in Holstein Cattle
DHH	CSN3	Casein Kappa	milk production traits, milk protein	Validation of Bos taurus SNPs for Milk Productivity of Sahiwal Breed (Bos indicus), Pakistan
DHH	CTNNA3	Catenin Alpha 3	carcass quality traits	Single-step genome-wide association study for carcass quality traits in Angus beef cattle
DHH	DIAPH3	Diaphanous Related Formin 3	meat yield	Korean cattle, circulating miRNA, longissimus dorsi muscle, meat yield, microarray Genome-wide screening for selection signatures in native and cosmopolitan cattle breeds reared in Türkiye
DHH	DKK1	Dickkopf WNT Signaling Pathway Inhibitor 1
DHH	DLGAP1	DLG Associated Protein 1	milk yield	Haplotype-based genome-wide association study identifies loci and candidate genes for milk yield in Holsteins
DHH	DLK1	Delta Like Non-Canonical Notch Ligand 1
DHH	DUOX2	Dual Oxidase 2	thyroid development	Whole-genome sequencing GWAS reveals bovine genomic effects on enteric methane emissions in beef cattle
DHH	DUOXA1	Dual Oxidase Maturation Factor 1	thyroid development	Whole-genome sequencing GWAS reveals bovine genomic effects on enteric methane emissions in beef cattle
DHH	DUOXA2	Dual Oxidase Maturation Factor 2	energy expenditure, thyroid development	Recent selection and introgression facilitated high-altitude adaptation in cattle
DHH	DUSP14	Dual Specificity Phosphatase 14
DHH	EIF4B	Eukaryotic Translation Initiation Factor 4B	heat stress	Functional transcriptome analysis revealed major changes in pathways affecting systems biology of Tharparkar cattle under seasonal heat stress
DHH	EPHA3	EPH Receptor A3
DHH	ESPL1	Extra Spindle Pole Like 1, Separase
DHH	FAM19A4	Family With Sequence Similarity 19 Member A4
DHH	FAT2	FAT Atypical Cadherin 2	cell migration, motor behavior	Fat/Dachsous family cadherins in cell and tissue organisation Atypical Cadherin FAT2 Is Required for Synaptic Integrity and Motor Behaviors
DHH	FGF1	Fibroblast Growth Factor 1	adipogenic differentiation, mammary system	FGF gene family, adipogenic differentiation, bovine, collinear analysis, genome-wide identification Genome-Wide Association Study of Conformation Traits in Brazilian Holstein Cattle
DHH	GALNTL6	Polypeptide N-Acetylgalactosaminyltransferase Like 6
DHH	GJA3	Gap Junction Protein Alpha 3
DHH	GJB2	Gap Junction Protein Beta 2
DHH	GPR98	Gastrin-Releasing Peptide Receptor 98	cell-cell interaction	Adhesion GPCR-Related Protein Networks
DHH	GRIA4	Glutamate Ionotropic Receptor AMPA Type Subunit 4	body thermoregulation, neuronal system	Genome-wide association study and scan for signatures of selection point to candidate genes for body temperature maintenance under the cold stress in Siberian cattle populations Whole-Genome Resequencing Points to Candidate DNA Loci Affecting Body Temperature under Cold Stress in Siberian Cattle Populations
DHH	GUCY2C	Guanylate Cyclase 2C
DHH	GZMB	Granzyme B
DHH	HESX1	HESX Homeobox 1	average daily gain	A novel SNP of the Hesx1 gene in bovine and its associations with average daily gain
DHH	IGHMBP2	Immunoglobulin Mu DNA Binding Protein 2
DHH	IL17RD	Interleukin 17 Receptor D
DHH	IL1RAP	Interleukin 1 Receptor Accessory Protein	immunity	Host transcriptome profiling for resistance against lumpy skin disease (LSD)
DHH	IP6K1	Inositol Hexakisphosphate Kinase 1	spermatogenesis	Genetic dissection of bull fertility in US Jersey dairy cattle
DHH	ITGB7	Integrin Subunit Beta 7
DHH	KIF13B	Kinesin Family Member 13B
DHH	KIFAP3	Kinesin Associated Protein 3	temperament traits	Genetic control of temperament traits across species: association of autism spectrum disorder risk genes with cattle temperament
DQC	KIFAP3	Kinesin-Associated Protein 3	flight time	Genetic control of temperament traits across species: association of autism spectrum disorder risk genes with cattle temperament
DQC	LATS2	Large Tumor Suppressor Kinase 2	milk fat metabolism	miR-497 regulates fatty acid synthesis via LATS2 in bovine mammary epithelial cells.
DQC	LOC100140928	CD200 receptor 1 like
DQC	LOC100295560
DQC	LOC100296605
DQC	LOC100296721
DQC	LOC100298873	PRSS2 protein-like pseudogene
DQC	LOC100335828
DQC	LOC100336208	KRAB domain-containing protein 5
DQC	LOC100336431	zinc finger protein 383
DQC	LOC100336753	translocase of outer mitochondrial membrane 6 pseudogene
DQC	LOC100336924
DQC	LOC100336924
DQC	LOC100337106
DQC	LOC100337291
DQC	LOC100337323
DQC	LOC505326	mast cell protease 1A
DQC	LOC506202	olfactory receptor family 13 subfamily J member 1D
DQC	LOC510761	slit guidance ligand 1
DQC	LOC616365	inka box actin regulator 1
DQC	LOC618828	olfactory receptor family 13 subfamily J member 1D
DQC	LOC784434	olfactory receptor family 13 subfamily J member 1F
DQC	MAP2K2	Mitogen-Activated Protein Kinase Kinase 2	milk fat metabolism	MicroRNA-2285f regulates milk fat metabolism by targeting MAP2K2 in bovine mammary epithelial cells.
DQC	MAP3K13	Mitogen-Activated Protein Kinase Kinase Kinase 13		.
DQC	MCM4	Minichromosome Maintenance Complex Component 4
DQC	MFSD5	Major Facilitator Superfamily Domain Containing 5
introgression form DLG	MGC151839	Uncharacterized / Calpain-8 like
introgression form ZDY	MGC151839	Uncharacterized / Calpain-8 like
introgression form ZDY	MGST1	microsomal glutathione S-transferase 1	milk production traits, milk fat	Genetic Parameter Estimation and Genome-Wide Association Study-Based Loci Identification of Milk-Related Traits in Chinese Holstein
introgression form ZDY	MRPL21	Mitochondrial Ribosomal Protein L21
introgression form ZDY	MST1	Macrophage Stimulating 1	Hippo pathway	MST1/2: Important Regulators of Hippo Pathway in Immune System Associated Diseases
introgression form ZDY	MYCBP2	MYC Binding Protein 2
YNC	NFIB	Nuclear Factor I B	milk yield	A Meta-Analysis Including Pre-selected Sequence Variants Associated With Seven Traits in Three French Dairy Cattle Populations
YNC	NIFA	Nuclear Factor I A
YNC	NOD2	Nucleotide-binding Oligomerization Domain-containing Protein 2	pattern-recognition receptor	Inborn Errors in the LRR Domain of Nod2 and Their Potential Consequences on the Function of the Receptor
YNC	PAPD4	Poly(A) RNA Polymerase D4
YNC	PDIA6	Protein Disulfide Isomerase Family A Member 6	Teat length	Genome wide association studies for body conformation traits in the Chinese Holstein cattle population
YNC	PNOC	Prepronociceptin	immunity	PNOC Expressed by B Cells in Cholangiocarcinoma Was Survival Related and LAIR2 Could Be a T Cell Exhaustion Biomarker in Tumor Microenvironment: Characterization of Immune Microenvironment Combining Single-Cell and Bulk Sequencing Technology
YNC	RARG	Retinoic Acid Receptor Gamma
YNC	RNF123	Ring Finger Protein 123 (E3 Ubiquitin Protein Ligase)
YNC	RNF180	Ring Finger Protein 180
YNC	RNF220	Ring Finger Protein 220
YNC	SCYL3	SCY1-like protein 3
ZTC	SGEC	Sarcoglycan Epsilon
ZTC	SLAMF1	SLAM Family Member 1	immune system response	Assessing genomic diversity and signatures of selection in Jiaxian Red cattle using whole-genome sequencing data Genomic ancestry and adaptive signatures in the indigenous Hetian cattle from Xinjiang Province of China revealed by whole-genome sequencing
ZTC	SLC36A1	Solute Carrier Family 36 Member A1	milk protein synthesis	Short communication: Characterization of gene expression profiles related to yak milk protein synthesis during the lactation cycle. Effect of Heat Stress on Bovine Mammary Cellular Metabolites and Gene Transcription Related to Amino Acid Metabolism, Amino Acid Transportation and Mammalian Target of Rapamycin (mTOR) Signaling.
ZTC	SLIT3	Slit Guidance Ligand 3	bone formation, hair length, demonstrate that adipocyte progenitors secrete Slit3, which regulates both angiogenesis and sympathetic innervation in BAT and is essential for BAT thermogenesis in vivo	Revealing study and breeding implications for production traits and tail characteristics in Simmental cattle by GWAS Analysis of Copy Number Variation in the Whole Genome of Normal-Haired and Long-Haired Tianzhu White Yaks Slit3 Fragments Orchestrate Neurovascular Expansion and Thermogenesis in Brown Adipose Tissue Slit3 secreted from M2-like macrophages increases sympathetic activity and thermog…
ZTC	SMCHD1	Structural Maintenance Of Chromosomes Flexible Hinge Domain Containing 1
ZTC	SMOC2	SPARC Related Modular Calcium Binding 2
ZTC	SMUG1	Single-Strand Selective Monofunctional Uracil-DNA Glycosylase 1
ZTC	SPON2	Spondin 2
ZTC	SPRYD3	SPRY Domain Containing 3
ZTC	ST3GAL3	ST3 Beta-Galactoside Alpha-2,3-Sialyltransferase 3	heat stress	Genome-wide analysis identified candidate variants and genes associated with heat stress adaptation in Egyptian sheep breeds
ZTC	SYNRG	Synergin Gamma
ZTC	SYNRG	Synergin Gamma
ZTC	TADA2A	Transcriptional Adaptor 2A
ZTC	TENC1	Tensin Like C1 Domain Containing Phosphatase (Current Symbol: TNS2)
ZTC	TIFA	TRAF Interacting Protein With Forkhead Associated Domain
ZTC	TMPRSS4	Transmembrane Serine Protease 4
ZTC	TNFAIP8L3	TNFAIP8 Like 3
ZTC	TRAIP	TRAF Interacting Protein		Invited review: Phenotyping strategies and genetic background of dairy cattle behavior in intensive production systems-From trait definition to genomic selection.
ZTC	UBA7	Ubiquitin Like Modifier Activating Enzyme 7
ZTC	UBE2E3	Ubiquitin Conjugating Enzyme E2 E3
ZTC	WDFY3	WD Repeat And FYVE Domain Containing 3
ZTC	XPO4	Exportin 4
ZTC	ZC3H18	Zinc Finger CCCH-Type Containing 18
ZTC	ZDHHC20	Zinc Finger DHHC-Type Palmitoyltransferase 20
ZTC	ZFAT	Zinc Finger AT-hook domain-containing protein	lymphocytes, fertility	ZFAT expression in B and T lymphocytes and identification of ZFAT-regulated genes A Meta-Analysis Including Pre-selected Sequence Variants Associated With Seven Traits in Three French Dairy Cattle Populations
ZTC	ZMAT4	Zinc Finger Matrin-Type 4
ZTC	ZRANB3	Zinc Finger RANBP2-Type Containing 3

## Sheet: Table S6
Table S6. Beta1*Score with FDR significance across the whole genome in YNC
Chr	Position	Beta1*Score	Z-score	p-value	FDR
1	30320423	4.2244	7.82169	2.60595e-15	1.32811e-12
1	30321034	3.94682	7.2773	1.7028e-13	7.93436e-11
1	30324403	4.22791	7.82858	2.46699e-15	1.26519e-12
1	30324993	3.4593	6.32115	1.29814e-10	4.58245e-08
1	30329469	4.10799	7.59339	1.55819e-14	7.70059e-12
1	34649988	3.04975	5.51792	1.71515e-08	4.48265e-06
1	66422716	3.10134	5.61911	9.59704e-09	2.56581e-06
1	66430242	3.1865	5.78613	3.60138e-09	1.02736e-06
1	80541834	3.77715	6.94453	1.89864e-12	8.02179e-10
1	80552697	3.88569	7.15741	4.11087e-13	1.85201e-10
1	80557786	3.25452	5.91954	1.61425e-09	4.85722e-07
1	80558408	3.25452	5.91954	1.61425e-09	4.85722e-07
1	80559408	3.26036	5.93098	1.50564e-09	4.59828e-07
1	93630391	2.81608	5.05965	2.10009e-07	4.70461e-05
1	93631890	2.81273	5.05309	2.17362e-07	4.84272e-05
1	93632358	2.81273	5.05309	2.17362e-07	4.84272e-05
1	102315588	3.01756	5.4548	2.45135e-08	6.15046e-06
1	102316661	3.01756	5.4548	2.45135e-08	6.15046e-06
1	102318054	3.01756	5.4548	2.45135e-08	6.15046e-06
1	140332549	3.28189	5.97321	1.16312e-09	3.57904e-07
1	140332630	3.34071	6.08858	5.69577e-10	1.84443e-07
1	140332636	3.2568	5.92401	1.57096e-09	4.77987e-07
1	140332737	3.3379	6.08305	5.89577e-10	1.90023e-07
1	157222062	3.36812	6.14232	4.06615e-10	1.34783e-07
2	7529345	3.10495	5.62618	9.21195e-09	2.47869e-06
3	7576741	3.35412	6.11487	4.83172e-10	1.5823e-07
3	7577831	3.42485	6.25359	2.00559e-10	6.92973e-08
3	7586484	3.43517	6.27384	1.76127e-10	6.11147e-08
3	7599842	3.1978	5.8083	3.15549e-09	9.14024e-07
3	32834811	2.88783	5.20036	9.94499e-08	2.32362e-05
3	85224661	6.50462	12.2937	4.89359e-35	5.54219e-32
3	85225316	3.56978	6.53784	3.12076e-11	1.1727e-08
3	85226413	5.61112	10.5414	2.78385e-26	2.31636e-23
3	85227151	5.22459	9.78331	6.63996e-23	4.74949e-20
3	85228703	5.84181	10.9938	2.04598e-28	1.79393e-25
3	85231449	6.65681	12.5922	1.16487e-36	1.37662e-33
3	85232050	6.9794	13.2249	3.15108e-40	4.43014e-37
3	85234020	6.58943	12.4601	6.16298e-36	7.07814e-33
3	85234773	7.02288	13.3102	1.01008e-40	1.445e-37
3	85236236	5.87899	11.0667	9.09425e-29	8.06057e-26
3	85238562	6.27985	11.8529	1.03906e-32	1.0725e-29
3	85240739	6.72228	12.7206	2.27109e-37	2.8491e-34
3	85241538	6.79258	12.8585	3.85204e-38	4.90792e-35
3	85244843	7.8718	14.9751	5.33962e-51	1.20947e-47
3	85252442	6.33816	11.9673	2.63659e-33	2.82888e-30
3	85253155	4.07901	7.53654	2.41296e-14	1.17119e-11
3	85254825	6.71228	12.701	2.91829e-37	3.60555e-34
3	85256476	4.16376	7.70277	6.65761e-15	3.31025e-12
3	85257491	3.93342	7.25101	2.06839e-13	9.58313e-11
3	85262904	4.18256	7.73964	4.98504e-15	2.49384e-12
3	85266226	3.83857	7.06499	8.0313e-13	3.52095e-10
3	85268505	5.30191	9.93495	1.46668e-23	1.05838e-20
3	85269218	3.55852	6.51576	3.61621e-11	1.33428e-08
3	85273621	2.95698	5.33598	4.75138e-08	1.14628e-05
3	85279659	3.76215	6.91511	2.33754e-12	9.77488e-10
3	110009402	2.79902	5.02618	2.50169e-07	5.49704e-05
3	110014389	2.94416	5.31085	5.4559e-08	1.30466e-05
4	92074143	4.46644	8.29639	5.36609e-17	2.89779e-14
4	92074777	4.46644	8.29639	5.36609e-17	2.89779e-14
4	92076942	4.46644	8.29639	5.36609e-17	2.89779e-14
4	92090662	4.27149	7.91405	1.24578e-15	6.47036e-13
4	92099005	3.66623	6.727	8.6601e-12	3.49589e-09
5	34945553	3.56687	6.53212	3.24227e-11	1.21277e-08
5	34956360	3.15848	5.73118	4.98673e-09	1.37376e-06
5	34959585	3.30022	6.00916	9.3245e-10	2.91321e-07
5	34964194	3.34694	6.10079	5.27733e-10	1.72132e-07
5	34965958	4.07357	7.52589	2.61816e-14	1.26327e-11
5	74169497	3.04474	5.5081	1.81365e-08	4.67338e-06
5	74176191	3.00646	5.43303	2.77022e-08	6.91348e-06
5	82650193	3.56508	6.52862	3.31887e-11	1.23014e-08
5	82656133	2.95525	5.3326	4.84079e-08	1.1644e-05
5	93942166	8.68024	16.5607	6.70514e-62	3.41723e-58
5	93945655	8.66138	16.5237	1.2393e-61	5.61425e-58
5	93945738	8.68572	16.5714	5.60869e-62	3.32515e-58
5	93945991	8.2304	15.6784	1.06233e-55	3.20835e-52
5	93946027	8.42714	16.0643	2.27124e-58	8.05235e-55
5	93947939	8.26786	15.7519	3.33365e-56	1.04552e-52
5	93948310	9.19974	17.5795	1.7679e-69	1.60178e-65
5	93948646	8.26786	15.7519	3.33365e-56	1.04552e-52
5	93949810	9.59673	18.3581	1.42182e-75	2.3188e-71
5	93950116	9.14764	17.4773	1.0662e-68	7.90371e-65
5	93950288	9.19974	17.5795	1.7679e-69	1.60178e-65
5	93950333	9.47259	18.1146	1.22142e-73	1.42283e-69
5	93950346	9.705	18.5705	2.78655e-77	5.6806e-73
5	93950493	9.53101	18.2292	1.51289e-74	2.0561e-70
5	93951066	8.9576	17.1046	6.853e-66	4.65678e-62
5	93953806	9.15026	17.4825	9.74355e-69	7.90371e-65
5	93954493	9.97022	19.0906	1.51121e-81	4.10762e-77
5	93954748	10.4399	20.0117	2.17636e-89	8.87336e-85
5	93954751	10.4399	20.0117	2.17636e-89	8.87336e-85
5	93976506	2.75645	4.94271	3.85229e-07	8.22323e-05
5	100478727	6.09509	11.4906	7.35793e-31	7.05868e-28
5	100478765	5.17826	9.69244	1.62337e-22	1.14116e-19
5	100478904	6.09509	11.4906	7.35793e-31	7.05868e-28
5	100479057	6.09509	11.4906	7.35793e-31	7.05868e-28
5	100479333	6.09509	11.4906	7.35793e-31	7.05868e-28
5	100479428	6.09509	11.4906	7.35793e-31	7.05868e-28
5	100480380	5.94884	11.2037	1.95445e-29	1.7708e-26
5	100493514	5.16178	9.66012	2.22672e-22	1.53876e-19
5	106251096	6.16028	11.6184	1.66107e-31	1.6931e-28
5	106252827	5.91969	11.1466	3.72147e-29	3.33472e-26
5	106256235	6.08702	11.4747	8.83615e-31	8.28191e-28
5	106256539	6.08702	11.4747	8.83615e-31	8.28191e-28
5	106260278	4.86028	9.06881	6.01594e-20	3.74472e-17
5	106266116	5.55178	10.425	9.53177e-26	7.62009e-23
5	106269351	5.13511	9.60781	3.70551e-22	2.51798e-19
5	106270798	5.15175	9.64045	2.69754e-22	1.84845e-19
5	106274576	5.65158	10.6207	1.19332e-26	1.02428e-23
6	7804445	3.16851	5.75085	4.43983e-09	1.23985e-06
6	19300646	3.32227	6.05241	7.13489e-10	2.25504e-07
6	19302491	3.17298	5.75962	4.21529e-09	1.18119e-06
6	19303099	3.08946	5.59581	1.09799e-08	2.92592e-06
6	19307772	3.33287	6.07319	6.26978e-10	2.00493e-07
6	19308679	3.19075	5.79446	3.42709e-09	9.83998e-07
6	19310108	3.34065	6.08846	5.70003e-10	1.84443e-07
6	38735901	3.94756	7.27875	1.68461e-13	7.89471e-11
6	38745708	3.29781	6.00443	9.59998e-10	2.98783e-07
6	38746329	3.56646	6.53132	3.25952e-11	1.21366e-08
6	38750126	3.32413	6.05605	6.97504e-10	2.2131e-07
6	38750870	3.32413	6.05605	6.97504e-10	2.2131e-07
6	38751283	3.58585	6.56935	2.52671e-11	9.53869e-09
6	38759131	3.65341	6.70185	1.02895e-11	4.11294e-09
6	39468165	2.7408	4.91201	4.50728e-07	9.49709e-05
6	39474880	3.21023	5.83266	2.72747e-09	8.0582e-07
6	39482266	3.71429	6.82124	4.51275e-12	1.86793e-09
6	39483217	2.98116	5.38341	3.65429e-08	9.08481e-06
6	87154594	3.60197	6.60096	2.04251e-11	7.78282e-09
6	87157909	3.20465	5.82173	2.91201e-09	8.54152e-07
6	87170612	2.77631	4.98166	3.1521e-07	6.81781e-05
6	87172459	2.76569	4.96082	3.50982e-07	7.53162e-05
6	87376747	7.35215	13.956	1.44705e-44	2.74411e-41
6	87387054	7.67296	14.5851	1.74591e-48	3.47235e-45
6	87388076	6.92157	13.1115	1.41483e-39	1.92282e-36
6	87389930	6.92157	13.1115	1.41483e-39	1.92282e-36
6	87390576	7.67991	14.5988	1.42972e-48	2.98933e-45
6	87390612	6.49245	12.2699	6.57297e-35	7.34218e-32
6	87390673	7.43766	14.1237	1.3577e-45	2.63597e-42
6	87390681	7.67296	14.5851	1.74591e-48	3.47235e-45
6	87391018	7.23053	13.7174	3.99214e-43	6.9262e-40
6	87392580	7.22238	13.7014	4.97621e-43	8.45365e-40
6	87396306	7.85361	14.9394	9.12644e-51	1.95841e-47
6	87397034	7.85361	14.9394	9.12644e-51	1.95841e-47
6	105008902	2.86264	5.15097	1.29571e-07	3.00158e-05
6	105009693	2.90569	5.23539	8.23199e-08	1.93447e-05
6	105010463	2.79548	5.01924	2.59383e-07	5.67048e-05
6	105012582	2.87317	5.17162	1.16038e-07	2.69576e-05
7	63492497	3.60304	6.60306	2.01377e-11	7.70932e-09
7	63494788	4.5064	8.37476	2.76677e-17	1.56674e-14
7	63496524	4.75208	8.85661	4.12427e-19	2.52861e-16
7	63497296	4.74657	8.84579	4.54405e-19	2.76519e-16
7	63503838	4.73567	8.82441	5.50196e-19	3.29887e-16
7	63503910	4.73567	8.82441	5.50196e-19	3.29887e-16
7	64679944	8.56831	16.3411	2.51582e-60	9.32487e-57
7	64680706	8.66525	16.5313	1.09263e-61	5.24095e-58
7	64681344	8.56831	16.3411	2.51582e-60	9.32487e-57
7	64683185	8.64003	16.4818	2.47931e-61	1.06405e-57
7	64683661	4.02327	7.42723	5.54478e-14	2.62871e-11
7	64685425	3.79608	6.98165	1.45866e-12	6.19498e-10
7	64686238	3.46661	6.33549	1.18296e-10	4.21232e-08
7	64687249	8.68518	16.5703	5.70891e-62	3.32515e-58
7	64688101	3.86213	7.1112	5.752e-13	2.53532e-10
7	64688901	3.86435	7.11556	5.57313e-13	2.46984e-10
7	64689970	8.68277	16.5656	6.17609e-62	3.35745e-58
7	64691894	8.6204	16.4433	4.68343e-61	1.9095e-57
7	64695210	8.30386	15.8225	1.0886e-56	3.69865e-53
7	64704068	4.4338	8.23238	9.17662e-17	4.89078e-14
7	76819717	2.83434	5.09546	1.73944e-07	3.99547e-05
7	84520981	2.91518	5.25401	7.4412e-08	1.75878e-05
7	92672791	5.4803	10.2848	4.12486e-25	3.14349e-22
7	92688306	8.10224	15.4271	5.38235e-54	1.56747e-50
7	92688317	7.98157	15.1904	2.04737e-52	4.91026e-49
7	92693484	7.25324	13.762	2.15795e-43	3.82534e-40
7	92693490	5.09209	9.52344	8.37703e-22	5.50878e-19
7	92693517	6.60711	12.4948	3.98721e-36	4.6447e-33
7	92693787	5.09209	9.52344	8.37703e-22	5.50878e-19
7	92693844	5.19873	9.73259	1.09472e-22	7.76229e-20
7	92693907	6.39356	12.0759	7.07687e-34	7.79824e-31
7	92693936	7.25324	13.762	2.15795e-43	3.82534e-40
7	92694764	5.09209	9.52344	8.37703e-22	5.50878e-19
7	98535683	2.78874	5.00603	2.77818e-07	6.05725e-05
7	102218650	3.21281	5.83774	2.64569e-09	7.845e-07
7	102226367	3.41473	6.23374	2.27716e-10	7.80196e-08
7	102236545	3.36662	6.13938	4.14212e-10	1.36194e-07
7	102236723	3.36662	6.13938	4.14212e-10	1.36194e-07
7	102238972	3.05099	5.52035	1.69158e-08	4.43527e-06
7	102242251	3.39359	6.19228	2.96508e-10	1.00742e-07
7	105577535	3.05412	5.52649	1.63348e-08	4.29673e-06
7	105582677	3.20582	5.82401	2.87253e-09	8.45612e-07
8	44263038	3.19766	5.80801	3.16097e-09	9.14024e-07
8	93636015	4.5904	8.53952	6.73903e-18	3.89731e-15
8	93642759	3.80122	6.99175	1.35742e-12	5.79519e-10
8	93643620	4.09063	7.55934	2.02556e-14	9.89042e-12
8	93645305	3.50234	6.40556	7.4907e-11	2.67901e-08
8	93653149	4.48437	8.33156	3.98933e-17	2.21294e-14
8	102264283	2.77085	4.97093	3.3316e-07	7.16804e-05
8	102279825	3.28878	5.98673	1.0705e-09	3.30652e-07
8	106770982	3.04927	5.51699	1.72429e-08	4.49212e-06
9	11046449	3.19882	5.81028	3.11835e-09	9.10964e-07
9	14984757	2.76398	4.95747	3.57083e-07	7.64241e-05
9	38385371	2.91149	5.24677	7.73946e-08	1.82399e-05
9	38390537	3.22292	5.85756	2.34856e-09	6.98937e-07
9	99380956	3.03936	5.49755	1.92557e-08	4.93764e-06
9	99385597	3.12053	5.65675	7.71328e-09	2.10356e-06
10	46127270	2.78114	4.99112	3.00156e-07	6.50948e-05
10	46130433	2.78114	4.99112	3.00156e-07	6.50948e-05
10	99546549	5.71666	10.7484	3.01556e-27	2.61593e-24
10	99552140	7.06106	13.3851	3.6966e-41	5.79676e-38
10	99553852	7.06573	13.3942	3.26818e-41	5.22543e-38
10	99554582	6.65972	12.5979	1.08362e-36	1.29943e-33
10	99557322	5.60677	10.5328	3.04806e-26	2.51059e-23
10	99558858	6.85106	12.9732	8.68114e-39	1.14175e-35
10	99562197	7.02989	13.3239	8.40122e-41	1.24557e-37
10	99563062	6.81526	12.903	2.16484e-38	2.80202e-35
10	99575310	5.95483	11.2155	1.71157e-29	1.56816e-26
10	99576889	3.4602	6.32291	1.28341e-10	4.55014e-08
11	103285126	4.68342	8.72194	1.36739e-18	8.13879e-16
11	103287416	4.60281	8.56386	5.45767e-18	3.17882e-15
11	103295050	4.44034	8.2452	8.24428e-17	4.42278e-14
11	103299747	4.54863	8.45759	1.36479e-17	7.83723e-15
11	103299801	4.48815	8.33898	3.74678e-17	2.09263e-14
11	103299941	3.64334	6.6821	1.17767e-11	4.63377e-09
11	103300719	3.81456	7.01791	1.12606e-12	4.83451e-10
11	103301229	3.81456	7.01791	1.12606e-12	4.83451e-10
11	103302129	4.09473	7.56738	1.90408e-14	9.35327e-12
11	104555023	2.91561	5.25484	7.4075e-08	1.7559e-05
11	104559261	2.80501	5.03795	2.35278e-07	5.19927e-05
12	72295125	3.50832	6.41728	6.93631e-11	2.50269e-08
12	72311316	3.65645	6.70781	9.87829e-12	3.96801e-09
12	72316997	3.70711	6.80716	4.97717e-12	2.04976e-09
12	72319152	3.25604	5.92252	1.58527e-09	4.80548e-07
14	1667797	3.18645	5.78604	3.60331e-09	1.02736e-06
14	2076458	2.77524	4.97954	3.18672e-07	6.87447e-05
14	2088019	2.80385	5.03566	2.381e-07	5.2474e-05
14	2133385	4.89463	9.13617	3.23518e-20	2.04501e-17
14	2133441	4.89463	9.13617	3.23518e-20	2.04501e-17
14	2134068	4.89463	9.13617	3.23518e-20	2.04501e-17
14	2134401	4.89463	9.13617	3.23518e-20	2.04501e-17
14	2134584	4.85473	9.05793	6.64749e-20	4.10649e-17
14	2138115	4.47124	8.30581	4.95691e-17	2.73109e-14
14	2140062	4.89463	9.13617	3.23518e-20	2.04501e-17
14	5316931	2.91812	5.25978	7.21137e-08	1.71941e-05
14	5329810	3.18042	5.77421	3.86568e-09	1.09832e-06
14	5330829	2.80718	5.04219	2.30123e-07	5.1002e-05
14	5337183	3.17512	5.76382	4.11164e-09	1.15612e-06
14	7308013	4.05573	7.49089	3.42037e-14	1.63103e-11
14	7313228	3.29267	5.99436	1.02143e-09	3.16694e-07
14	7314869	4.05928	7.49785	3.24356e-14	1.55582e-11
14	7328406	3.17525	5.76407	4.10558e-09	1.15612e-06
15	20832631	3.10467	5.62565	9.24078e-09	2.47869e-06
15	20846306	2.80716	5.04215	2.3017e-07	5.1002e-05
15	20852540	3.24115	5.89331	1.89266e-09	5.67403e-07
15	20853193	2.94448	5.31147	5.43737e-08	1.30406e-05
15	20854831	3.26199	5.93419	1.47652e-09	4.52632e-07
15	79223975	3.11375	5.64346	8.33354e-09	2.25014e-06
15	79227512	2.7508	4.93161	4.07768e-07	8.65901e-05
16	13011983	2.8315	5.08989	1.79135e-07	4.05756e-05
16	24948459	2.83005	5.08704	1.81843e-07	4.10749e-05
16	52710268	2.73618	4.90294	4.72066e-07	9.91434e-05
16	52710553	2.79878	5.02572	2.50775e-07	5.49704e-05
16	52720436	3.1169	5.64962	8.04017e-09	2.1854e-06
16	52720833	3.87911	7.14449	4.5164e-13	2.02352e-10
16	52726523	3.31921	6.0464	7.40603e-10	2.3317e-07
16	52731126	5.37974	10.0876	3.13439e-24	2.36655e-21
16	52739938	2.95917	5.34028	4.64017e-08	1.12277e-05
16	52746853	3.52492	6.44984	5.59829e-11	2.03795e-08
16	52754938	2.96056	5.343	4.571e-08	1.1148e-05
16	52763045	3.00639	5.43289	2.77241e-08	6.91348e-06
16	62936221	3.14291	5.70065	5.96768e-09	1.63296e-06
16	68614446	2.95928	5.34049	4.63475e-08	1.12277e-05
16	68617900	3.02486	5.46911	2.26149e-08	5.72698e-06
17	57119526	2.97893	5.37903	3.74438e-08	9.28048e-06
17	57120810	2.85327	5.13259	1.42888e-07	3.29138e-05
17	57131089	3.02858	5.47641	2.1702e-08	5.51291e-06
17	57138259	2.96038	5.34265	4.57991e-08	1.1148e-05
17	68608641	3.16545	5.74485	4.6002e-09	1.2759e-06
18	2707890	3.30183	6.01231	9.14474e-10	2.86804e-07
18	2711846	3.64307	6.68157	1.18198e-11	4.63377e-09
18	2712576	3.64479	6.68494	1.15506e-11	4.57218e-09
18	2716884	3.64956	6.6943	1.08356e-11	4.31009e-09
18	2718078	3.45008	6.30307	1.45899e-10	5.08422e-08
18	19189220	6.89663	13.0626	2.69348e-39	3.60056e-36
18	19190148	7.03174	13.3276	8.0019e-41	1.20833e-37
18	19190676	7.02519	13.3147	9.50468e-41	1.384e-37
18	19190700	7.03174	13.3276	8.0019e-41	1.20833e-37
18	19190831	3.77502	6.94036	1.95556e-12	8.21969e-10
18	19210860	5.48528	10.2946	3.72706e-25	2.86713e-22
18	19211440	6.36694	12.0237	1.33338e-33	1.4497e-30
18	19212105	6.66019	12.5989	1.07108e-36	1.29943e-33
18	19212259	5.57618	10.4729	5.75533e-26	4.6466e-23
18	19212300	6.33612	11.9633	2.76646e-33	2.92968e-30
18	22137889	2.73599	4.90257	4.72962e-07	9.91434e-05
18	22148569	2.8278	5.08263	1.86124e-07	4.19258e-05
19	7727117	3.0839	5.58491	1.16912e-08	3.09524e-06
19	25991182	3.87359	7.13368	4.88617e-13	2.17723e-10
19	25995358	4.66857	8.69281	1.76788e-18	1.04463e-15
19	26007302	4.63739	8.63167	3.02322e-18	1.77354e-15
19	26010131	4.54453	8.44955	1.46209e-17	8.33728e-15
19	26013537	4.2594	7.89033	1.50689e-15	7.77696e-13
19	26014474	4.30435	7.9785	7.40587e-16	3.87113e-13
19	26017268	3.41796	6.24008	2.18669e-10	7.5236e-08
19	26051986	3.04748	5.51347	1.75913e-08	4.56831e-06
19	26053050	4.41417	8.19388	1.26469e-16	6.65335e-14
19	26053930	2.9165	5.25659	7.33741e-08	1.74436e-05
19	26056563	3.36958	6.14519	3.99347e-10	1.32914e-07
19	26057658	3.36958	6.14519	3.99347e-10	1.32914e-07
19	26060515	4.42641	8.21788	1.03565e-16	5.48378e-14
19	26065240	5.17703	9.69003	1.66218e-22	1.15845e-19
19	31794859	2.97658	5.37442	3.84146e-08	9.49226e-06
19	31794868	2.97212	5.36567	4.03243e-08	9.93403e-06
19	31796232	2.9676	5.35682	4.235e-08	1.04017e-05
19	61752971	2.9613	5.34446	4.53438e-08	1.11035e-05
19	61756986	3.08127	5.57975	1.20435e-08	3.17819e-06
19	61764496	3.03268	5.48445	2.07381e-08	5.28453e-06
20	4593254	2.74381	4.91792	4.37349e-07	9.23906e-05
20	4593296	2.8333	5.09342	1.75834e-07	4.02753e-05
20	4616708	3.93077	7.24581	2.14929e-13	9.84604e-11
20	4616970	3.69066	6.77491	6.22399e-12	2.53761e-09
20	4617359	3.90049	7.18643	3.32544e-13	1.50648e-10
20	4617831	3.11399	5.64392	8.31115e-09	2.25014e-06
20	4618075	3.93077	7.24581	2.14929e-13	9.84604e-11
20	22058347	3.14986	5.71428	5.50862e-09	1.51242e-06
20	22422045	3.50639	6.41352	7.1099e-11	2.55402e-08
20	30216498	3.45081	6.30451	1.44557e-10	5.05907e-08
20	30223970	3.68542	6.76463	6.68243e-12	2.71097e-09
20	30236516	3.81454	7.01786	1.12647e-12	4.83451e-10
20	30238372	3.81454	7.01786	1.12647e-12	4.83451e-10
20	30247453	2.8571	5.14009	1.37302e-07	3.17167e-05
20	58426752	3.33448	6.07635	6.14739e-10	1.97353e-07
21	24590115	3.52087	6.4419	5.89941e-11	2.13802e-08
21	24611472	2.8813	5.18757	1.06529e-07	2.48192e-05
21	24614146	2.89514	5.21471	9.20538e-08	2.157e-05
21	56655166	3.37644	6.15865	3.66841e-10	1.231e-07
21	56657484	3.37644	6.15865	3.66841e-10	1.231e-07
21	70159130	3.177	5.7675	4.02272e-09	1.13897e-06
21	70162406	3.1921	5.7971	3.37352e-09	9.72039e-07
22	38671630	3.16569	5.74531	4.58752e-09	1.2759e-06
23	1650825	3.39025	6.18572	3.09091e-10	1.04582e-07
23	1662111	3.94887	7.28132	1.65288e-13	7.79078e-11
23	1666848	3.61473	6.62599	1.72469e-11	6.69697e-09
23	1670857	5.36972	10.068	3.82781e-24	2.86359e-21
23	1672197	5.30863	9.94813	1.28484e-23	9.35444e-21
23	1680445	3.92797	7.24033	2.23794e-13	1.01949e-10
23	1687498	3.0877	5.59235	1.12006e-08	2.97502e-06
23	19470536	3.69951	6.79226	5.51953e-12	2.2617e-09
23	19472182	3.62284	6.64189	1.54839e-11	6.04117e-09
23	19482697	3.45728	6.31719	1.3318e-10	4.68099e-08
24	846179	3.04458	5.50779	1.81678e-08	4.67338e-06
24	846258	3.04458	5.50779	1.81678e-08	4.67338e-06
25	2665674	5.13279	9.60326	3.87262e-22	2.6098e-19
25	2674574	5.63549	10.5892	1.67245e-26	1.42059e-23
25	2675599	5.52574	10.3739	1.62908e-25	1.26515e-22
25	2675800	5.53288	10.3879	1.40678e-25	1.11372e-22
25	2676050	5.5833	10.4868	4.96603e-26	4.04945e-23
25	2677976	5.34541	10.0203	6.20906e-24	4.56131e-21
25	2683990	5.61329	10.5456	2.66064e-26	2.23667e-23
25	2684997	5.35026	10.0298	5.63874e-24	4.18e-21
25	2687675	5.52574	10.3739	1.62908e-25	1.26515e-22
25	33696015	3.03798	5.49485	1.95516e-08	4.99781e-06
26	31929183	3.60061	6.59829	2.07964e-11	7.88746e-09
26	31930415	3.53122	6.4622	5.15954e-11	1.88666e-08
26	31934183	2.75429	4.93847	3.93695e-07	8.38201e-05
26	31940760	3.60468	6.60628	1.97047e-11	7.57914e-09
26	31947034	3.53122	6.4622	5.15954e-11	1.88666e-08
27	113282	3.76078	6.91243	2.38213e-12	9.91051e-10
27	124934	3.61175	6.62014	1.79428e-11	6.93415e-09
27	128800	4.50377	8.3696	2.89065e-17	1.6256e-14
27	129499	4.21183	7.79704	3.16874e-15	1.59499e-12
27	130300	4.21183	7.79704	3.16874e-15	1.59499e-12
27	152433	3.40557	6.21578	2.55359e-10	8.71243e-08
27	26208574	3.23647	5.88412	2.00083e-09	5.97633e-07
27	26213873	3.19855	5.80976	3.12804e-09	9.10964e-07
27	36258043	2.83162	5.09012	1.78922e-07	4.05756e-05
27	36259278	2.83162	5.09012	1.78922e-07	4.05756e-05
27	36260026	2.83162	5.09012	1.78922e-07	4.05756e-05
28	24524817	2.75019	4.93042	4.10273e-07	8.68958e-05
28	40891657	6.0462	11.3947	2.22218e-30	2.05913e-27
28	40912336	7.92101	15.0716	1.24449e-51	2.89941e-48
28	40914349	6.30439	11.901	5.84346e-33	6.10889e-30
28	40914484	8.05237	15.3293	2.43756e-53	6.02321e-50
28	40915036	8.05237	15.3293	2.43756e-53	6.02321e-50
28	40915134	8.05237	15.3293	2.43756e-53	6.02321e-50
28	40915267	8.05237	15.3293	2.43756e-53	6.02321e-50
28	40915293	8.05237	15.3293	2.43756e-53	6.02321e-50
28	40915895	7.0724	13.4073	2.74024e-41	4.46895e-38
28	40918760	4.88979	9.12668	3.53171e-20	2.21528e-17
28	40919320	7.26966	13.7942	1.38169e-43	2.56061e-40
28	40919842	7.09749	13.4565	1.40961e-41	2.34579e-38
29	35245645	2.81895	5.06527	2.03912e-07	4.58061e-05
29	44247022	3.16172	5.73753	4.80331e-09	1.32772e-06

## Sheet: Table S7
Table S7. Genome-wide introgresssion from ZDY and DLG into DQC and WSC
Chr	Start position	End position	Population	Ancestral population
1	54592722	54709787	DQC	ZDY
1	54774488	54844550	DQC	ZDY
1	54878990	55049980	DQC	ZDY
1	55071723	55259756	DQC	ZDY
1	55359042	55499124	DQC	ZDY
1	55526876	55706080	DQC	ZDY
1	55758963	55868407	DQC	ZDY
1	55890672	56216628	DQC	ZDY
1	56251582	56542602	DQC	ZDY
1	56666304	56864714	DQC	ZDY
1	56901848	56983259	DQC	ZDY
1	57021349	57192123	DQC	ZDY
1	57238377	57305902	DQC	ZDY
1	57327490	57403359	DQC	ZDY
1	57426987	57660748	DQC	ZDY
1	57712786	57890954	DQC	ZDY
1	57920148	58113602	DQC	ZDY
1	58120993	58249035	DQC	ZDY
1	58265219	58435550	DQC	ZDY
1	58444431	58545672	DQC	ZDY
1	58586278	58692987	DQC	ZDY
1	58695977	58795699	DQC	ZDY
1	58845136	59071436	DQC	ZDY
1	59075935	59264844	DQC	ZDY
1	59279533	59358579	DQC	ZDY
1	59386653	59596938	DQC	ZDY
1	59622053	59796999	DQC	ZDY
1	59824412	60008528	DQC	ZDY
1	60041626	60187594	DQC	ZDY
1	60211676	60339677	DQC	ZDY
1	60378888	60436414	DQC	ZDY
1	60437495	60577424	DQC	ZDY
1	60592622	60822626	DQC	ZDY
1	60862725	60956897	DQC	ZDY
1	73729872	73888042	DQC	ZDY
1	73892416	74020187	DQC	ZDY
1	74046575	74197805	DQC	ZDY
1	74211440	74358957	DQC	ZDY
1	136375095	136477373	DQC	ZDY
1	136583478	136644630	DQC	ZDY
2	25899036	25980976	DQC	ZDY
2	26030645	26140855	DQC	ZDY
2	26160501	26234295	DQC	ZDY
2	26259557	26323407	DQC	ZDY
2	26333469	26388585	DQC	ZDY
3	59208089	59411832	DQC	ZDY
3	59427755	59559093	DQC	ZDY
5	40939678	41124802	DQC	ZDY
5	41152912	41302287	DQC	ZDY
5	41316357	41476949	DQC	ZDY
5	41565285	41666974	DQC	ZDY
5	41705126	41857714	DQC	ZDY
5	41913821	42057666	DQC	ZDY
5	42085647	42488128	DQC	ZDY
5	42517388	42763159	DQC	ZDY
5	42775818	42915670	DQC	ZDY
5	42937668	43057923	DQC	ZDY
5	43077372	43121332	DQC	ZDY
5	43209929	43253141	DQC	ZDY
5	44556197	44695924	DQC	ZDY
5	44749063	44870099	DQC	ZDY
5	44885503	45109963	DQC	ZDY
5	45111596	45331558	DQC	ZDY
5	45368209	45571009	DQC	ZDY
5	45574287	45747923	DQC	ZDY
5	45774499	45847395	DQC	ZDY
5	45863256	45969746	DQC	ZDY
5	45988592	46183975	DQC	ZDY
5	46212085	46314960	DQC	ZDY
5	46317932	46454015	DQC	ZDY
5	46497410	46661254	DQC	ZDY
5	46663919	46808678	DQC	ZDY
5	46852345	46995137	DQC	ZDY
5	61756281	61895618	DQC	ZDY
6	78233229	78266400	DQC	ZDY
10	80124726	80267979	DQC	ZDY
10	80308166	80374939	DQC	ZDY
10	80384274	80560875	DQC	ZDY
10	80602211	80718224	DQC	ZDY
10	80756063	80963535	DQC	ZDY
10	81041800	81091156	DQC	ZDY
10	81113308	81251656	DQC	ZDY
10	81264481	81403443	DQC	ZDY
10	81428662	81481148	DQC	ZDY
10	81541472	81606064	DQC	ZDY
10	81622649	81760421	DQC	ZDY
10	81769204	81945885	DQC	ZDY
10	81966125	82077994	DQC	ZDY
10	82087233	82158440	DQC	ZDY
10	82163567	82202865	DQC	ZDY
10	82204992	82357643	DQC	ZDY
10	82496702	82616357	DQC	ZDY
10	82628472	82830782	DQC	ZDY
11	14009465	14210766	DQC	ZDY
11	14283473	14391315	DQC	ZDY
11	14399462	14712852	DQC	ZDY
11	14739277	15008020	DQC	ZDY
11	15029477	15115350	DQC	ZDY
11	15156976	15203547	DQC	ZDY
11	15207914	15310374	DQC	ZDY
11	15336724	15466794	DQC	ZDY
11	15470584	15610039	DQC	ZDY
11	15644634	15726355	DQC	ZDY
11	15790857	15877241	DQC	ZDY
11	15891958	15947458	DQC	ZDY
11	15999515	16025300	DQC	ZDY
11	16074492	16148936	DQC	ZDY
11	16160116	16285567	DQC	ZDY
11	16290329	16422123	DQC	ZDY
11	16513969	16618147	DQC	ZDY
11	16626380	16796751	DQC	ZDY
11	16839494	16911160	DQC	ZDY
11	16954791	17083043	DQC	ZDY
11	17093161	17238549	DQC	ZDY
11	17280356	17630522	DQC	ZDY
11	17640346	17781569	DQC	ZDY
11	17782214	17859035	DQC	ZDY
11	17871824	18026984	DQC	ZDY
11	18035769	18364186	DQC	ZDY
11	18415923	18493809	DQC	ZDY
11	18544905	18634062	DQC	ZDY
11	18635979	18684591	DQC	ZDY
11	18693768	18818688	DQC	ZDY
11	18833272	19022694	DQC	ZDY
11	19037605	19125116	DQC	ZDY
11	19147460	19323520	DQC	ZDY
11	19348742	19517095	DQC	ZDY
11	19530404	19600181	DQC	ZDY
11	19632148	19861225	DQC	ZDY
11	19897231	20029933	DQC	ZDY
11	20032403	20228779	DQC	ZDY
11	20236861	20328759	DQC	ZDY
11	20350454	20558025	DQC	ZDY
11	20592005	20755386	DQC	ZDY
11	20773864	20867030	DQC	ZDY
11	20885041	21060201	DQC	ZDY
11	21064411	21146006	DQC	ZDY
11	21147520	21314274	DQC	ZDY
11	21374188	21461502	DQC	ZDY
11	21483916	21542682	DQC	ZDY
11	21556940	21686782	DQC	ZDY
11	21704414	21794065	DQC	ZDY
11	21800587	21896409	DQC	ZDY
11	21905044	21995728	DQC	ZDY
11	22013241	22137240	DQC	ZDY
11	22180066	22373870	DQC	ZDY
11	22424760	22518581	DQC	ZDY
11	22533645	22588525	DQC	ZDY
11	22594755	22666445	DQC	ZDY
11	22716948	22831667	DQC	ZDY
11	77634918	77735570	DQC	ZDY
11	77773500	77884744	DQC	ZDY
11	77888579	77956507	DQC	ZDY
11	77966471	78034509	DQC	ZDY
11	78069787	78203654	DQC	ZDY
11	78233444	78314145	DQC	ZDY
11	78334785	78510118	DQC	ZDY
11	78545016	78706678	DQC	ZDY
11	78728798	78877665	DQC	ZDY
11	90280832	90365254	DQC	ZDY
11	90365950	90416748	DQC	ZDY
11	90451748	90528031	DQC	ZDY
11	90582204	90771548	DQC	ZDY
11	90876399	90940550	DQC	ZDY
11	91002089	91108018	DQC	ZDY
11	91182886	91248735	DQC	ZDY
11	91260224	91352204	DQC	ZDY
11	91365931	91449297	DQC	ZDY
12	35096256	35122500	DQC	ZDY
12	35225991	35364856	DQC	ZDY
12	35396022	35638450	DQC	ZDY
12	35675997	35860041	DQC	ZDY
12	35886159	36004714	DQC	ZDY
12	36034539	36317817	DQC	ZDY
12	36329975	36493473	DQC	ZDY
12	36580366	36797716	DQC	ZDY
12	36828848	37211264	DQC	ZDY
14	44105320	44162628	DQC	ZDY
14	44190882	44320278	DQC	ZDY
14	44349969	44453709	DQC	ZDY
14	44497919	44622676	DQC	ZDY
14	44652037	44765662	DQC	ZDY
14	44777632	44926302	DQC	ZDY
14	44941560	45061354	DQC	ZDY
14	45088662	45317903	DQC	ZDY
14	45337333	45525481	DQC	ZDY
14	45601728	45753105	DQC	ZDY
14	45755751	45939239	DQC	ZDY
14	45945108	46051567	DQC	ZDY
14	46078563	46175095	DQC	ZDY
14	46197108	46319216	DQC	ZDY
14	46399874	46602496	DQC	ZDY
14	46636990	46788870	DQC	ZDY
14	46793521	46881682	DQC	ZDY
14	46908728	47036013	DQC	ZDY
14	47090795	47250643	DQC	ZDY
14	47251470	47404638	DQC	ZDY
14	47409281	47686253	DQC	ZDY
14	47688254	47788617	DQC	ZDY
14	47794979	47926524	DQC	ZDY
14	47963739	48052916	DQC	ZDY
14	48062645	48146784	DQC	ZDY
14	48161079	48282832	DQC	ZDY
14	48321971	48432458	DQC	ZDY
14	58408381	58547750	DQC	ZDY
14	58570368	58668603	DQC	ZDY
14	58687826	58848872	DQC	ZDY
14	58867189	58974202	DQC	ZDY
16	31563273	31725777	DQC	ZDY
16	31735358	31866092	DQC	ZDY
16	31891621	32063762	DQC	ZDY
16	32081642	32169733	DQC	ZDY
16	32207451	32290764	DQC	ZDY
16	32308332	32458840	DQC	ZDY
16	33821113	34013925	DQC	ZDY
16	34021608	34184364	DQC	ZDY
16	34215960	34264030	DQC	ZDY
16	34311207	34389274	DQC	ZDY
16	34398616	34685282	DQC	ZDY
16	34715926	34843157	DQC	ZDY
16	34845050	35019142	DQC	ZDY
16	35082302	35192124	DQC	ZDY
16	35209993	35401543	DQC	ZDY
16	35411458	35548422	DQC	ZDY
16	35655692	35723500	DQC	ZDY
16	35760196	35896376	DQC	ZDY
16	35943279	36171337	DQC	ZDY
16	36197393	36391339	DQC	ZDY
16	36415574	36517262	DQC	ZDY
16	36539853	36605953	DQC	ZDY
16	36617846	36742634	DQC	ZDY
16	36765599	37024624	DQC	ZDY
16	37037143	37169462	DQC	ZDY
16	37196505	37309624	DQC	ZDY
16	37334063	37423247	DQC	ZDY
16	37451870	37625896	DQC	ZDY
16	37667552	37787772	DQC	ZDY
16	37830523	37896136	DQC	ZDY
16	37904090	38020369	DQC	ZDY
16	38027156	38059137	DQC	ZDY
16	38188537	38319636	DQC	ZDY
16	38325971	38503983	DQC	ZDY
16	38561077	38670199	DQC	ZDY
16	38676351	38757722	DQC	ZDY
16	38760159	38807074	DQC	ZDY
16	38830470	38926711	DQC	ZDY
16	38944217	39074975	DQC	ZDY
16	39078387	39130816	DQC	ZDY
16	39177285	39323428	DQC	ZDY
16	39326962	39491518	DQC	ZDY
16	39553476	39807081	DQC	ZDY
16	39866628	40059619	DQC	ZDY
16	40086288	40148252	DQC	ZDY
16	40161072	40461245	DQC	ZDY
16	40603441	40707172	DQC	ZDY
16	40711300	40800893	DQC	ZDY
16	40800953	40893300	DQC	ZDY
16	40917399	41058369	DQC	ZDY
19	60569372	60637541	DQC	ZDY
19	60651353	60709839	DQC	ZDY
19	60717455	60769125	DQC	ZDY
19	60770609	60829565	DQC	ZDY
19	60858006	60958911	DQC	ZDY
19	60970040	61036974	DQC	ZDY
19	61055984	61134515	DQC	ZDY
19	61136715	61181837	DQC	ZDY
19	61205726	61322043	DQC	ZDY
19	61362411	61467107	DQC	ZDY
19	61478388	61689302	DQC	ZDY
19	61709390	61755609	DQC	ZDY
19	61756986	61775274	DQC	ZDY
19	61784840	61849617	DQC	ZDY
19	61870145	61986430	DQC	ZDY
19	62001377	62113537	DQC	ZDY
19	62144933	62203065	DQC	ZDY
19	62211006	62311862	DQC	ZDY
19	62330716	62428661	DQC	ZDY
19	62447332	62491401	DQC	ZDY
19	62500223	62553769	DQC	ZDY
19	62564925	62694734	DQC	ZDY
19	62727663	62902114	DQC	ZDY
19	62918950	63128646	DQC	ZDY
19	63140551	63183851	DQC	ZDY
19	63191482	63354178	DQC	ZDY
19	63371117	63398142	DQC	ZDY
19	63405777	63478093	DQC	ZDY
19	63480002	63575394	DQC	ZDY
19	63625695	63719142	DQC	ZDY
19	63734072	63861654	DQC	ZDY
19	63912238	63978571	DQC	ZDY
19	63979662	64007021	DQC	ZDY
20	49079	220247	DQC	ZDY
20	247319	343420	DQC	ZDY
20	349436	398320	DQC	ZDY
20	401466	464079	DQC	ZDY
20	496304	618962	DQC	ZDY
20	676757	792090	DQC	ZDY
20	805193	892922	DQC	ZDY
20	894033	955427	DQC	ZDY
20	999863	1236631	DQC	ZDY
20	1254285	1396500	DQC	ZDY
20	1444924	1488235	DQC	ZDY
20	1507533	1576537	DQC	ZDY
20	1596434	1741145	DQC	ZDY
20	1752576	1836480	DQC	ZDY
20	1861177	1900204	DQC	ZDY
20	1902117	1940848	DQC	ZDY
20	1961868	2049117	DQC	ZDY
20	2068514	2130361	DQC	ZDY
20	2131205	2265566	DQC	ZDY
20	2277189	2318716	DQC	ZDY
20	2322919	2468227	DQC	ZDY
20	2491375	2557876	DQC	ZDY
20	2581112	2695880	DQC	ZDY
20	2768949	3037520	DQC	ZDY
20	3060966	3159026	DQC	ZDY
20	3210921	3273976	DQC	ZDY
20	3287752	3401169	DQC	ZDY
20	3418060	3502057	DQC	ZDY
20	3532931	3622317	DQC	ZDY
20	3662903	3794030	DQC	ZDY
20	3876182	4045948	DQC	ZDY
20	4048162	4116013	DQC	ZDY
20	4121521	4199328	DQC	ZDY
20	4238552	4261875	DQC	ZDY
20	4314401	4456069	DQC	ZDY
20	4505339	4564416	DQC	ZDY
20	4567765	4593296	DQC	ZDY
20	4597488	4617473	DQC	ZDY
20	4617831	4692513	DQC	ZDY
20	4692965	4879636	DQC	ZDY
20	4886018	4907906	DQC	ZDY
20	4937011	4989460	DQC	ZDY
20	5015135	5065516	DQC	ZDY
20	5078618	5164540	DQC	ZDY
20	5167283	5211562	DQC	ZDY
20	5212506	5218845	DQC	ZDY
20	5299005	5444845	DQC	ZDY
20	5478758	5539268	DQC	ZDY
20	5571399	5705638	DQC	ZDY
20	5750445	5840799	DQC	ZDY
20	5893653	5956121	DQC	ZDY
20	5987334	6098706	DQC	ZDY
20	6123908	6206683	DQC	ZDY
20	6233716	6468932	DQC	ZDY
20	6482134	6516126	DQC	ZDY
20	6534735	6650653	DQC	ZDY
20	6699756	6912492	DQC	ZDY
20	6935534	7007017	DQC	ZDY
20	7025830	7085388	DQC	ZDY
20	7103987	7188359	DQC	ZDY
20	7204354	7389088	DQC	ZDY
20	7409378	7543450	DQC	ZDY
20	7601770	7661649	DQC	ZDY
20	7691066	7920696	DQC	ZDY
20	7954374	8078272	DQC	ZDY
20	8097042	8176600	DQC	ZDY
20	8220802	8327825	DQC	ZDY
20	8366001	8442905	DQC	ZDY
20	8475414	8676696	DQC	ZDY
20	8733386	8861019	DQC	ZDY
20	8897859	8970359	DQC	ZDY
20	8975257	9138875	DQC	ZDY
20	9172033	9287245	DQC	ZDY
20	9307016	9331992	DQC	ZDY
20	9344675	9532260	DQC	ZDY
20	9538433	9695509	DQC	ZDY
20	9705922	9835653	DQC	ZDY
20	9866702	9916182	DQC	ZDY
20	9990379	10144788	DQC	ZDY
20	10167825	10242591	DQC	ZDY
20	10289093	10424451	DQC	ZDY
20	10462408	10611471	DQC	ZDY
20	10616962	10706684	DQC	ZDY
20	10738152	10864034	DQC	ZDY
20	10871544	11005431	DQC	ZDY
20	11070362	11139158	DQC	ZDY
20	11146343	11250728	DQC	ZDY
20	11285371	11362033	DQC	ZDY
20	11368271	11473987	DQC	ZDY
20	11475872	11576011	DQC	ZDY
20	11631808	11770435	DQC	ZDY
20	11803942	11932262	DQC	ZDY
20	11971234	12066568	DQC	ZDY
20	12096971	12125605	DQC	ZDY
20	12126913	12276941	DQC	ZDY
20	12288861	12343627	DQC	ZDY
20	31443934	31595896	DQC	ZDY
20	31611868	31696269	DQC	ZDY
20	31752546	31887104	DQC	ZDY
4	63827185	63906905	WSC	DLG
4	63990870	64091458	WSC	DLG
4	64135009	64287547	WSC	DLG
4	64324993	64516806	WSC	DLG
4	64580076	64749483	WSC	DLG
7	112265796	112359264	WSC	DLG
7	112434658	112579667	WSC	DLG
7	112594442	112628884	WSC	DLG
8	20855	115815	WSC	DLG
8	185363	411389	WSC	DLG
8	458919	586396	WSC	DLG
8	620523	703196	WSC	DLG
8	712643	797921	WSC	DLG
8	802190	825639	WSC	DLG
8	828888	934070	WSC	DLG
8	991739	1122381	WSC	DLG
8	1144946	1445409	WSC	DLG
8	1482567	1554706	WSC	DLG
8	1554790	1613366	WSC	DLG
8	1628173	1676311	WSC	DLG
8	1698377	1729374	WSC	DLG
8	1767919	1890545	WSC	DLG
8	1946257	2024274	WSC	DLG
8	2034249	2146358	WSC	DLG
8	2195089	2304459	WSC	DLG
8	2357514	2522514	WSC	DLG
8	2601737	2711581	WSC	DLG
8	2760370	2989542	WSC	DLG
8	3009082	3152599	WSC	DLG
8	3161414	3316103	WSC	DLG
8	3323312	3405365	WSC	DLG
8	3421726	3552002	WSC	DLG
8	3617253	3771879	WSC	DLG
8	3798414	3847748	WSC	DLG
8	4372100	4424171	WSC	DLG
8	4439513	4570144	WSC	DLG
8	4597166	4679635	WSC	DLG
8	4708633	4865961	WSC	DLG
8	4955143	5064795	WSC	DLG
8	5088066	5288294	WSC	DLG
8	5293154	5372012	WSC	DLG
8	5412403	5490554	WSC	DLG
8	88841102	88974063	WSC	DLG
8	89003427	89151007	WSC	DLG
8	89167516	89293559	WSC	DLG
8	89344276	89524623	WSC	DLG
8	89631366	89719761	WSC	DLG
8	89743053	89859523	WSC	DLG
8	89912853	90007976	WSC	DLG
8	90048157	90138523	WSC	DLG
8	90150376	90282154	WSC	DLG
8	90284629	90357823	WSC	DLG
8	90412852	90498736	WSC	DLG
8	90503999	90579016	WSC	DLG
8	90580892	90691012	WSC	DLG
8	90697978	90996839	WSC	DLG
8	90998123	91087898	WSC	DLG
8	91094109	91211826	WSC	DLG
8	91233067	91332957	WSC	DLG
8	91357265	91424413	WSC	DLG
8	91464082	91647215	WSC	DLG
13	53904536	53978056	WSC	DLG
13	53982123	54210696	WSC	DLG
13	54230207	54435301	WSC	DLG
13	54464448	54829615	WSC	DLG
13	54928058	55075067	WSC	DLG
13	55099500	55161274	WSC	DLG
13	55183375	55270450	WSC	DLG
13	55318669	55462945	WSC	DLG
13	55466151	55594826	WSC	DLG
13	55608017	55751790	WSC	DLG
13	55782398	55860379	WSC	DLG
13	55867859	55952017	WSC	DLG
13	55973589	56128139	WSC	DLG
13	56144857	56245119	WSC	DLG
13	56249416	56402912	WSC	DLG
13	56433933	56501958	WSC	DLG
13	56516372	56698060	WSC	DLG
13	56745194	56803006	WSC	DLG
13	56825341	56967700	WSC	DLG
13	56999215	57076172	WSC	DLG
13	57085910	57224588	WSC	DLG
13	57245799	57422906	WSC	DLG
14	6642970	6696774	WSC	DLG
14	6718127	6850767	WSC	DLG
14	6859824	7032597	WSC	DLG
14	7034470	7117240	WSC	DLG
14	7127478	7188858	WSC	DLG
14	7203134	7293439	WSC	DLG
14	7294803	7314869	WSC	DLG
14	7325800	7370099	WSC	DLG
14	7409354	7514610	WSC	DLG
14	7543718	7612098	WSC	DLG
14	7623179	7763148	WSC	DLG
14	7774329	7846221	WSC	DLG
14	7852512	7917911	WSC	DLG
14	7928189	8050577	WSC	DLG
14	8064004	8207783	WSC	DLG
14	8241174	8372109	WSC	DLG
14	8406694	8482095	WSC	DLG
14	8529243	8579451	WSC	DLG
14	8590667	8679463	WSC	DLG
14	8681147	8782975	WSC	DLG
14	8811226	8915145	WSC	DLG
14	8927881	9037300	WSC	DLG
14	9043296	9215622	WSC	DLG
15	81724490	81818289	WSC	DLG
15	81831257	82016961	WSC	DLG
15	82061751	82214809	WSC	DLG
15	82239946	82323016	WSC	DLG
15	82359832	82501419	WSC	DLG
15	82525906	82558282	WSC	DLG
19	3022689	3212643	WSC	DLG
19	3232969	3472220	WSC	DLG
19	3475570	3607151	WSC	DLG
19	3627131	3880072	WSC	DLG
19	3913240	4089197	WSC	DLG
19	4159238	4214763	WSC	DLG
19	4268309	4393932	WSC	DLG
19	4445885	4671320	WSC	DLG
19	4699197	4850236	WSC	DLG
19	4915885	5044978	WSC	DLG
19	5057128	5172239	WSC	DLG
19	5233029	5373415	WSC	DLG
19	5379018	5581361	WSC	DLG
19	5661303	5718616	WSC	DLG
19	5726362	5784083	WSC	DLG
19	5897198	6008244	WSC	DLG
19	6043092	6165499	WSC	DLG
19	6198847	6394118	WSC	DLG
19	6454113	6557857	WSC	DLG
19	6585835	6702493	WSC	DLG
19	6734622	6822436	WSC	DLG
19	6824511	6972003	WSC	DLG
19	39642202	39818540	WSC	DLG
19	39846779	39937313	WSC	DLG
19	45238884	45422069	WSC	DLG
19	45447360	45535126	WSC	DLG
19	45591856	45716559	WSC	DLG
19	45720329	45803981	WSC	DLG
19	45881608	45976816	WSC	DLG
19	45989813	46093604	WSC	DLG
19	46098798	46279422	WSC	DLG
19	46299449	46343974	WSC	DLG
19	46363164	46442858	WSC	DLG
19	46450230	46602301	WSC	DLG
19	46605714	46723662	WSC	DLG
19	46870199	46967966	WSC	DLG
19	46986075	47220896	WSC	DLG
19	47267826	47442100	WSC	DLG
19	47457345	47586509	WSC	DLG
19	47625413	47748362	WSC	DLG
19	47776034	47821071	WSC	DLG
19	47842356	47998938	WSC	DLG
19	48007453	48163389	WSC	DLG
19	48199083	48280175	WSC	DLG
19	48299360	48405523	WSC	DLG
21	61503433	61649083	WSC	DLG
21	61670868	61725949	WSC	DLG
21	61734293	61885578	WSC	DLG
21	61963124	62028408	WSC	DLG
21	62076075	62169682	WSC	DLG
21	62203770	62245543	WSC	DLG
21	62257313	62360812	WSC	DLG
21	62370116	62414563	WSC	DLG
21	62429733	62508169	WSC	DLG
21	62530384	62648435	WSC	DLG
21	62656572	62745886	WSC	DLG
21	62769411	62908609	WSC	DLG
21	62927337	63125212	WSC	DLG
21	63152155	63278291	WSC	DLG
21	63286443	63515334	WSC	DLG
21	63537971	63583023	WSC	DLG
21	63583791	63659620	WSC	DLG
21	63708710	63796668	WSC	DLG
21	63847846	64005924	WSC	DLG
21	64048805	64148031	WSC	DLG
21	64152628	64325118	WSC	DLG
21	64326397	64396854	WSC	DLG
21	65316438	65483351	WSC	DLG
21	65540261	65659656	WSC	DLG
21	65667782	65860395	WSC	DLG
21	65901073	65995465	WSC	DLG
21	66064177	66162855	WSC	DLG
21	66177498	66277282	WSC	DLG
22	20036123	20095148	WSC	DLG
22	20130648	20257375	WSC	DLG
22	20310645	20434643	WSC	DLG
22	20451252	20592187	WSC	DLG
22	20661636	20786020	WSC	DLG
22	20825038	20974146	WSC	DLG
22	20984209	21091419	WSC	DLG
22	21129802	21230879	WSC	DLG
22	21250557	21353590	WSC	DLG
22	21361239	21453850	WSC	DLG
22	21464002	21674040	WSC	DLG
28	7310531	7464549	WSC	DLG
28	7495691	7715648	WSC	DLG
28	7768086	7859906	WSC	DLG
28	7874740	7947651	WSC	DLG
28	7948220	8021828	WSC	DLG
28	8033174	8149787	WSC	DLG
28	8200649	8243557	WSC	DLG
28	8263362	8403140	WSC	DLG
28	8452374	8654357	WSC	DLG
28	8663506	8706677	WSC	DLG
28	8719697	8868914	WSC	DLG
28	8917765	9100851	WSC	DLG
28	9103203	9175452	WSC	DLG
28	9215947	9349706	WSC	DLG
28	9367295	9520934	WSC	DLG
28	9579553	9697693	WSC	DLG
28	9809040	9896298	WSC	DLG
28	9932041	10108072	WSC	DLG
28	10117932	10236411	WSC	DLG
28	10240554	10333239	WSC	DLG
28	10357830	10471125	WSC	DLG
8	90580892	90691012	WSC	ZDY
8	90697978	90996839	WSC	ZDY
8	90998123	91087898	WSC	ZDY
8	91094109	91211826	WSC	ZDY
8	91233067	91332957	WSC	ZDY
8	91357265	91424413	WSC	ZDY
8	91464082	91647215	WSC	ZDY

## Sheet: Table S8
Table S8. Introgressed regions with positve selection signals
Chr	Start position	End position	XPEHH	Fst	Introgression
1	58695977	58795699	2.0096	0.152988	ZDY into DQC
5	41705126	41857714	2.1766	0.202538	ZDY into DQC
16	38325971	38503983	2.4402	0.185759	ZDY into DQC
20	805193	892922	2.9731	0.200865	ZDY into DQC
20	894033	955427	2.9731	0.177081	ZDY into DQC
20	999863	1236631	2.4373	0.215304	ZDY into DQC
20	1444924	1488235	2.218	0.159967	ZDY into DQC
14	8406694	8482095	2.1251	0.129619	DLG into WSC

## Sheet: Table S9
Table S9. SNPs with significant FDR of Beta1*Score in the introgressed regions
Chr	Position	Beta1*Score	Z-score	p-value	FDR	Introgression
6	78235502	3.28944	5.57762	1.21919e-08	3.93892e-06	ZDY into DQC
20	4593254	4.35565	7.56865	1.88562e-14	1.31459e-11	ZDY into DQC
20	4616708	4.19475	7.26818	1.82177e-13	1.11376e-10	ZDY into DQC
20	4616970	4.19475	7.26818	1.82177e-13	1.11376e-10	ZDY into DQC
20	4617831	4.19475	7.26818	1.82177e-13	1.11376e-10	ZDY into DQC
20	4618075	4.19475	7.26818	1.82177e-13	1.11376e-10	ZDY into DQC
13	56120868	2.31703	5.58463	1.17099e-08	3.19897e-06	DLG into WSC
13	56123414	2.31703	5.58463	1.17099e-08	3.19897e-06	DLG into WSC
13	56144857	2.06049	4.91844	4.36185e-07	8.36152e-05	DLG into WSC
14	7308013	2.92127	7.15373	4.22256e-13	2.19248e-10	DLG into WSC
14	7313228	2.92127	7.15373	4.22256e-13	2.19248e-10	DLG into WSC
14	7328406	2.1371	5.11739	1.549e-07	3.23e-05	DLG into WSC
21	62359216	2.06566	4.93186	4.07257e-07	7.84536e-05	DLG into WSC
